# Supplementary material for: A method for early detection and identification of fungal contamination of building materials using e-nose
Source: PLoS One. 2019 Apr 9;14(4):e0215179. doi: 10.1371/journal.pone.0215179 (PMC6456197; doi:10.1371/journal.pone.0215179)
Supplement: S1 Dataset — (CSV) [file pone.0215179.s001.csv]

Incubation [h]	Sample	Genre	Time [m]	2600-B00	2602-B00	2610-C00	2610-D00	2611-C00	2611-E00	2612-D00	2620-C00
1	PK105	air	0.03	4.004	13.530	8.756	10.978	19.659	13.924	15.613	6.358
1	PK105	air	0.07	5.332	16.852	10.604	10.969	19.660	13.915	15.591	6.353
1	PK105	air	0.10	5.333	16.933	10.664	10.951	19.709	13.899	15.573	6.356
1	PK105	air	0.12	5.339	17.177	10.713	10.941	19.777	13.903	15.540	6.365
1	PK105	air	0.15	5.352	17.573	10.768	10.905	19.842	13.903	15.495	6.375
1	PK105	air	0.18	5.363	18.130	10.814	10.864	19.927	13.904	15.435	6.387
1	PK105	air	0.22	5.378	18.735	10.857	10.831	19.984	13.908	15.375	6.391
1	PK105	air	0.25	5.378	19.255	10.886	10.782	20.040	13.907	15.307	6.391
1	PK105	air	0.28	5.383	19.905	10.920	10.758	20.111	13.912	15.269	6.394
1	PK105	air	0.32	5.391	20.622	10.955	10.739	20.186	13.935	15.215	6.410
1	PK105	air	0.35	5.409	21.316	11.001	10.732	20.277	13.947	15.191	6.413
1	PK105	air	0.38	5.417	21.939	11.023	10.721	20.344	13.957	15.147	6.416
1	PK105	air	0.42	5.422	22.549	11.036	10.711	20.400	13.965	15.112	6.416
1	PK105	air	0.45	5.424	23.124	11.069	10.705	20.446	13.975	15.073	6.414
1	PK105	air	0.48	5.424	23.586	11.080	10.699	20.478	13.984	15.045	6.410
1	PK105	air	0.52	5.423	23.995	11.057	10.667	20.463	13.960	14.983	6.379
1	PK105	air	0.55	5.396	24.272	11.053	10.659	20.474	13.964	14.959	6.372
1	PK105	air	0.58	5.392	24.623	11.062	10.663	20.504	13.978	14.948	6.367
1	PK105	air	0.62	5.389	24.862	11.075	10.670	20.531	13.989	14.940	6.366
1	PK105	air	0.65	5.389	25.079	11.094	10.680	20.564	14.002	14.939	6.366
1	PK105	air	0.68	5.391	25.281	11.118	10.693	20.607	14.012	14.940	6.367
1	PK105	air	0.73	5.395	25.483	11.149	10.713	20.673	14.029	14.972	6.331
1	PK105	air	0.77	5.420	25.703	11.207	10.758	20.775	14.063	15.001	6.403
1	PK105	air	0.80	5.426	25.902	11.240	10.783	20.828	14.069	15.018	6.413
1	PK105	air	0.83	5.433	26.060	11.265	10.805	20.874	14.102	15.067	6.447
1	PK105	air	0.87	5.465	26.264	11.327	10.867	20.965	14.122	15.103	6.468
1	PK105	air	0.90	5.474	26.390	11.345	10.889	21.007	14.130	15.126	6.477
1	PK105	air	0.93	5.481	26.467	11.364	10.910	21.050	14.135	15.145	6.487
1	PK105	air	0.97	5.486	26.503	11.387	10.930	21.111	14.144	15.164	6.495
1	PK105	air	1.00	5.493	26.506	11.421	10.950	21.187	14.152	15.190	6.506
1	PK105	air	1.03	5.500	26.478	11.453	10.971	21.268	14.161	15.210	6.516
1	PK105	air	1.07	5.508	26.429	11.485	10.992	21.351	14.169	15.228	6.524
1	PK105	air	1.10	5.514	26.362	11.512	11.011	21.427	14.181	15.249	6.536
1	PK105	air	1.13	5.526	26.239	11.543	11.035	21.514	14.194	15.266	6.547
1	PK105	air	1.17	5.535	26.131	11.572	11.054	21.592	14.205	15.281	6.554
1	PK105	air	1.22	5.541	26.003	11.605	11.076	21.699	14.215	15.298	6.563
1	PK105	air	1.25	5.549	25.886	11.640	11.093	21.788	14.224	15.311	6.570
1	PK105	air	1.28	5.557	25.769	11.676	11.114	21.879	14.234	15.328	6.578
1	PK105	air	1.32	5.568	25.655	11.725	11.144	21.978	14.248	15.347	6.587
1	PK105	air	1.35	5.575	25.548	11.758	11.167	22.067	14.259	15.368	6.596
1	PK105	air	1.38	5.585	25.445	11.793	11.193	22.152	14.272	15.391	6.606
1	PK105	air	1.42	5.594	25.345	11.828	11.220	22.231	14.285	15.415	6.614
1	PK105	air	1.45	5.604	25.257	11.877	11.251	22.321	14.300	15.442	6.625
1	PK105	air	1.48	5.615	25.173	11.918	11.281	22.412	14.315	15.469	6.637
1	PK105	air	1.52	5.625	25.092	11.960	11.313	22.504	14.330	15.499	6.649
1	PK105	air	1.55	5.638	25.012	12.000	11.345	22.595	14.344	15.527	6.662
1	PK105	air	1.58	5.654	24.896	12.038	11.379	22.689	14.357	15.559	6.673
1	PK105	air	1.62	5.663	24.804	12.074	11.411	22.773	14.372	15.588	6.685
1	PK105	air	1.65	5.673	24.707	12.108	11.443	22.856	14.388	15.617	6.694
1	PK105	air	1.68	5.681	24.602	12.140	11.471	22.934	14.402	15.643	6.703
1	PK105	air	1.73	5.691	24.475	12.170	11.506	23.021	14.418	15.673	6.711
1	PK105	air	1.77	5.696	24.346	12.190	11.532	23.080	14.433	15.694	6.714
1	PK105	air	1.80	5.699	24.208	12.206	11.554	23.136	14.447	15.708	6.710
1	PK105	air	1.83	5.696	24.059	12.220	11.574	23.186	14.462	15.725	6.710
1	PK105	air	1.87	5.702	23.880	12.233	11.597	23.244	14.483	15.736	6.704
1	PK105	air	1.90	5.704	23.733	12.241	11.615	23.287	14.500	15.744	6.699
1	PK105	air	1.93	5.701	23.587	12.249	11.632	23.330	14.515	15.749	6.689
1	PK105	air	1.97	5.698	23.439	12.255	11.645	23.366	14.533	15.754	6.682
1	PK105	air	2.02	5.686	23.276	12.269	11.665	23.402	14.548	15.762	6.664
1	PK105	air	2.05	5.681	23.144	12.280	11.680	23.442	14.566	15.766	6.654
1	PK105	air	2.08	5.676	23.015	12.295	11.695	23.488	14.584	15.769	6.654
1	PK105	air	2.12	5.676	22.904	12.304	11.712	23.534	14.600	15.770	6.638
1	PK105	air	2.15	5.668	22.765	12.340	11.736	23.597	14.621	15.770	6.631
1	PK105	air	2.18	5.670	22.681	12.367	11.760	23.649	14.637	15.791	6.628
1	PK105	air	2.23	5.668	22.611	12.401	11.795	23.718	14.641	15.804	6.632
1	PK105	air	2.27	5.667	22.555	12.435	11.824	23.789	14.673	15.837	6.638
1	PK105	air	2.30	5.679	22.528	12.500	11.870	23.883	14.700	15.879	6.646
1	PK105	air	2.33	5.687	22.507	12.547	11.910	23.952	14.715	15.915	6.658
1	PK105	air	2.37	5.688	22.480	12.591	11.951	24.046	14.732	15.952	6.671
1	PK105	air	2.40	5.707	22.455	12.635	11.995	24.128	14.750	15.994	6.668
1	PK105	air	2.45	5.723	22.410	12.687	12.050	24.251	14.769	16.044	6.710
1	PK105	air	2.48	5.717	22.341	12.705	12.063	24.294	14.749	16.044	6.700
1	PK105	air	2.52	5.723	22.264	12.746	12.100	24.395	14.762	16.083	6.716
1	PK105	air	2.55	5.738	22.201	12.800	12.156	24.508	14.783	16.138	6.738
1	PK105	air	2.58	5.757	22.113	12.878	12.210	24.639	14.808	16.198	6.762
1	PK105	air	2.62	5.781	22.053	12.930	12.259	24.745	14.858	16.280	6.806
1	PK105	air	2.65	5.821	22.030	13.016	12.338	24.911	14.885	16.334	6.831
1	PK105	air	2.68	5.840	21.957	13.064	12.380	25.031	14.904	16.374	6.848
1	PK105	air	2.73	5.855	21.855	13.107	12.429	25.131	14.923	16.420	6.866
1	PK105	air	2.77	5.864	21.759	13.137	12.463	25.196	14.944	16.453	6.873
1	PK105	air	2.80	5.871	21.668	13.164	12.498	25.249	14.959	16.481	6.877
1	PK105	air	2.83	5.877	21.584	13.192	12.534	25.304	14.982	16.516	6.881
1	PK105	air	2.87	5.885	21.477	13.225	12.575	25.371	15.005	16.551	6.887
1	PK105	air	2.92	5.892	21.399	13.269	12.630	25.448	15.026	16.597	6.894
1	PK105	air	2.95	5.900	21.346	13.307	12.672	25.516	15.044	16.633	6.902
1	PK105	air	2.98	5.908	21.305	13.347	12.714	25.586	15.062	16.672	6.912
1	PK105	air	3.02	5.918	21.279	13.399	12.762	25.670	15.080	16.717	6.926
1	PK105	air	3.05	5.932	21.272	13.467	12.819	25.780	15.100	16.775	6.944
1	PK105	air	3.08	5.951	21.288	13.527	12.875	25.870	15.117	16.830	6.965
1	PK105	air	3.12	5.968	21.313	13.593	12.927	25.967	15.141	16.891	6.988
1	PK105	air	3.17	5.990	21.346	13.660	13.005	26.087	15.161	16.961	7.019
1	PK105	air	3.20	6.013	21.393	13.748	13.089	26.201	15.187	17.056	7.054
1	PK105	air	3.23	6.037	21.456	13.813	13.157	26.305	15.195	17.127	7.085
1	PK105	air	3.27	6.059	21.512	13.869	13.224	26.399	15.224	17.202	7.115
1	PK105	air	3.30	6.083	21.569	13.925	13.273	26.491	15.243	17.279	7.143
1	PK105	air	3.35	6.112	21.613	13.981	13.384	26.581	15.264	17.364	7.176
1	PK105	air	3.38	6.130	21.633	14.018	13.447	26.640	15.283	17.435	7.197
1	PK105	air	3.42	6.148	21.661	14.052	13.507	26.680	15.307	17.511	7.217
1	PK105	air	3.45	6.165	21.700	14.083	13.569	26.716	15.328	17.572	7.232
1	PK105	air	3.50	6.185	21.744	14.114	13.641	26.757	15.345	17.643	7.233
1	PK105	air	3.53	6.175	21.733	14.110	13.668	26.747	15.354	17.695	7.265
1	PK105	air	3.57	6.208	21.792	14.188	13.758	26.861	15.381	17.772	7.284
1	PK105	air	3.60	6.225	21.844	14.242	13.819	26.941	15.406	17.847	7.303
1	PK105	air	3.65	6.249	21.914	14.294	13.892	27.036	15.427	17.918	7.329
1	PK105	air	3.68	6.264	21.958	14.332	13.947	27.099	15.444	17.976	7.347
1	PK105	air	3.72	6.279	22.000	14.368	14.014	27.161	15.462	18.038	7.340
1	PK105	air	3.75	6.270	21.985	14.374	14.028	27.158	15.443	18.053	7.373
1	PK105	air	3.78	6.300	22.029	14.427	14.114	27.264	15.496	18.155	7.390
1	PK105	air	3.83	6.321	22.051	14.447	14.173	27.293	15.523	18.215	7.409
1	PK105	air	3.87	6.328	22.057	14.454	14.219	27.300	15.541	18.257	7.411
1	PK105	air	3.90	6.333	22.053	14.456	14.255	27.295	15.557	18.293	7.412
1	PK105	air	3.93	6.313	22.009	14.422	14.257	27.232	15.542	18.292	7.377
1	PK105	air	3.97	6.309	21.985	14.426	14.290	27.237	15.558	18.325	7.376
1	PK105	air	4.00	6.311	21.974	14.469	14.359	27.306	15.615	18.410	7.404
1	PK105	air	4.05	6.340	22.020	14.506	14.417	27.359	15.637	18.456	7.414
1	PK105	air	4.08	6.345	22.043	14.541	14.468	27.403	15.662	18.501	7.413
1	PK105	air	4.12	6.351	22.080	14.571	14.507	27.438	15.678	18.541	7.419
1	PK105	air	4.15	6.357	22.120	14.607	14.554	27.491	15.690	18.587	7.429
1	PK105	air	4.18	6.371	22.171	14.645	14.603	27.539	15.707	18.634	7.441
1	PK105	air	4.22	6.381	22.227	14.684	14.654	27.591	15.722	18.685	7.456
1	PK105	air	4.27	6.394	22.285	14.729	14.720	27.656	15.740	18.750	7.479
1	PK105	air	4.30	6.405	22.329	14.756	14.767	27.698	15.757	18.801	7.494
1	PK105	air	4.33	6.415	22.366	14.784	14.816	27.735	15.772	18.852	7.510
1	PK105	air	4.37	6.429	22.411	14.817	14.868	27.778	15.794	18.913	7.525
1	PK105	air	4.42	6.444	22.476	14.853	14.932	27.831	15.812	18.973	7.546
1	PK105	air	4.45	6.454	22.514	14.862	14.961	27.804	15.823	19.024	7.552
1	PK105	air	4.48	6.459	22.534	14.861	15.027	27.821	15.843	19.074	7.558
1	PK105	air	4.52	6.463	22.551	14.857	15.064	27.800	15.859	19.115	7.558
1	PK105	air	4.55	6.463	22.566	14.845	15.101	27.787	15.878	19.151	7.556
1	PK105	air	4.58	6.469	22.577	14.850	15.132	27.781	15.862	19.147	7.530
1	PK105	air	4.62	6.446	22.536	14.817	15.123	27.724	15.866	19.163	7.524
1	PK105	air	4.65	6.443	22.534	14.823	15.156	27.721	15.880	19.196	7.524
1	PK105	air	4.70	6.441	22.554	14.847	15.207	27.713	15.899	19.247	7.529
1	PK105	air	4.73	6.447	22.585	14.871	15.248	27.736	15.914	19.289	7.538
1	PK105	air	4.77	6.454	22.621	14.897	15.291	27.769	15.931	19.330	7.547
1	PK105	air	4.80	6.461	22.658	14.918	15.332	27.804	15.948	19.376	7.559
1	PK105	air	4.85	6.470	22.686	14.933	15.382	27.852	15.965	19.421	7.574
1	PK105	air	4.88	6.476	22.684	14.933	15.407	27.864	15.981	19.454	7.581
1	PK105	air	4.92	6.479	22.670	14.932	15.459	27.912	16.028	19.524	7.608
1	PK105	air	4.95	6.504	22.703	14.964	15.505	27.919	16.050	19.558	7.609
1	PK105	air	4.98	6.503	22.693	14.954	15.524	27.901	16.070	19.577	7.595
1	PK105	air	5.02	6.499	22.678	14.933	15.536	27.877	16.082	19.585	7.583
1	PK105	air	5.05	6.489	22.618	14.902	15.545	27.847	16.090	19.590	7.567
1	PK105	air	5.08	6.482	22.563	14.869	15.549	27.802	16.101	19.589	7.548
1	PK105	air	5.13	6.459	22.502	14.849	15.551	27.731	16.115	19.593	7.523
1	PK105	air	5.17	6.446	22.455	14.842	15.556	27.722	16.125	19.588	7.508
1	PK105	air	5.20	6.439	22.425	14.853	15.568	27.747	16.142	19.588	7.499
1	PK105	air	5.23	6.435	22.427	14.885	15.588	27.791	16.157	19.601	7.498
1	PK105	air	5.28	6.437	22.439	14.927	15.625	27.871	16.169	19.626	7.509
1	PK105	air	5.32	6.445	22.475	14.968	15.664	27.933	16.183	19.662	7.520
1	PK105	air	5.35	6.454	22.523	15.015	15.702	27.983	16.195	19.701	7.535
1	PK105	air	5.38	6.465	22.574	15.049	15.742	28.025	16.208	19.739	7.551
1	PK105	air	5.42	6.476	22.642	15.080	15.788	28.085	16.224	19.783	7.568
1	PK105	air	5.47	6.491	22.678	15.096	15.828	28.115	16.236	19.821	7.586
1	PK105	air	5.50	6.499	22.694	15.108	15.860	28.127	16.244	19.850	7.595
1	PK105	air	5.53	6.501	22.694	15.106	15.888	28.126	16.254	19.877	7.600
1	PK105	air	5.57	6.508	22.694	15.112	15.916	28.136	16.281	19.922	7.605
1	PK105	air	5.60	6.511	22.700	15.110	15.939	28.142	16.293	19.946	7.607
1	PK105	air	5.63	6.513	22.675	15.108	15.960	28.143	16.303	19.966	7.604
1	PK105	air	5.67	6.517	22.664	15.104	15.978	28.137	16.314	19.982	7.601
1	PK105	air	5.70	6.516	22.652	15.095	15.997	28.123	16.325	19.999	7.596
1	PK105	air	5.75	6.505	22.642	15.092	16.020	28.078	16.339	20.020	7.586
1	PK105	air	5.78	6.501	22.640	15.078	16.036	28.057	16.354	20.029	7.578
1	PK105	air	5.82	6.498	22.635	15.074	16.054	28.049	16.369	20.043	7.575
1	PK105	air	5.85	6.495	22.631	15.071	16.073	28.039	16.380	20.058	7.570
1	PK105	air	5.90	6.491	22.620	15.059	16.097	27.956	16.378	20.044	7.559
1	PK105	air	5.93	6.480	22.605	14.971	16.083	27.829	16.365	19.983	7.525
1	PK105	air	5.97	6.455	22.559	14.878	16.032	27.752	16.364	19.943	7.472
1	PK105	air	6.00	6.422	22.480	14.810	16.006	27.700	16.371	19.919	7.438
1	PK105	air	6.03	6.391	22.360	14.745	15.980	27.668	16.383	19.882	7.403
1	PK105	air	6.08	6.356	22.269	14.718	15.967	27.640	16.393	19.862	7.371
1	PK105	air	6.12	6.336	22.184	14.707	15.949	27.636	16.395	19.847	7.356
1	PK105	air	6.15	6.322	22.110	14.701	15.952	27.624	16.398	19.813	7.326
1	PK105	air	6.18	6.295	22.003	14.683	15.917	27.619	16.411	19.788	7.299
1	PK105	air	6.22	6.282	21.940	14.688	15.917	27.631	16.418	19.781	7.291
1	PK105	air	6.25	6.277	21.875	14.704	15.926	27.662	16.428	19.782	7.286
1	PK105	air	6.28	6.279	21.853	14.721	15.939	27.681	16.440	19.791	7.286
1	PK105	air	6.33	6.277	21.849	14.747	15.959	27.692	16.454	19.812	7.290
1	PK105	air	6.37	6.279	21.855	14.761	15.976	27.713	16.470	19.829	7.296
1	PK105	air	6.40	6.282	21.883	14.783	16.008	27.735	16.484	19.834	7.300
1	PK105	air	6.43	6.284	21.901	14.792	16.030	27.748	16.494	19.869	7.309
1	PK105	air	6.48	6.288	21.904	14.789	16.060	27.747	16.505	19.890	7.318
1	PK105	air	6.52	6.287	21.897	14.780	16.077	27.735	16.516	19.907	7.318
1	PK105	air	6.55	6.283	21.869	14.762	16.083	27.715	16.525	19.912	7.315
1	PK105	air	6.58	6.281	21.842	14.757	16.089	27.707	16.538	19.926	7.304
1	PK105	air	6.62	6.274	21.801	14.753	16.096	27.707	16.547	19.924	7.297
1	PK105	air	6.67	6.255	21.753	14.729	16.081	27.639	16.527	19.908	7.291
1	PK105	air	6.70	6.267	21.757	14.755	16.117	27.683	16.571	19.935	7.292
1	PK105	air	6.73	6.268	21.766	14.773	16.131	27.703	16.579	19.952	7.291
1	PK105	air	6.77	6.272	21.789	14.804	16.153	27.751	16.595	19.970	7.295
1	PK105	air	6.82	6.276	21.808	14.828	16.181	27.791	16.605	19.989	7.307
1	PK105	air	6.85	6.280	21.823	14.837	16.203	27.799	16.611	20.003	7.313
1	PK105	air	6.88	6.281	21.820	14.831	16.217	27.801	16.621	20.022	7.317
1	PK105	air	6.92	6.282	21.811	14.806	16.203	27.758	16.615	20.033	7.311
1	PK105	air	6.95	6.281	21.798	14.831	16.239	27.814	16.649	20.046	7.313
1	PK105	air	6.98	6.282	21.776	14.849	16.248	27.854	16.657	20.054	7.315
1	PK105	air	7.02	6.285	21.758	14.869	16.258	27.898	16.664	20.062	7.317
1	PK105	air	7.05	6.289	21.742	14.863	16.237	27.895	16.637	20.022	7.295
1	PK105	air	7.10	6.270	21.660	14.883	16.254	27.939	16.637	20.039	7.308
1	PK105	air	7.13	6.278	21.660	14.913	16.278	27.966	16.647	20.062	7.318
1	PK105	air	7.17	6.288	21.687	14.953	16.309	28.016	16.657	20.100	7.331
1	PK105	air	7.20	6.300	21.720	15.006	16.341	28.095	16.663	20.134	7.351
1	PK105	air	7.23	6.318	21.779	15.070	16.386	28.202	16.682	20.190	7.382
1	PK105	air	7.27	6.345	21.839	15.125	16.432	28.285	16.697	20.239	7.408
1	PK105	air	7.32	6.364	21.898	15.169	16.484	28.352	16.707	20.288	7.438
1	PK105	air	7.35	6.381	21.949	15.200	16.532	28.390	16.718	20.340	7.461
1	PK105	air	7.38	6.399	22.018	15.228	16.575	28.420	16.731	20.393	7.479
1	PK105	air	7.43	6.416	22.057	15.244	16.615	28.444	16.767	20.466	7.518
1	PK105	air	7.47	6.446	22.121	15.281	16.677	28.494	16.779	20.501	7.523
1	PK105	air	7.50	6.453	22.146	15.278	16.682	28.505	16.785	20.527	7.517
1	PK105	air	7.53	6.453	22.131	15.257	16.691	28.509	16.796	20.544	7.512
1	PK105	air	7.57	6.455	22.099	15.244	16.700	28.509	16.804	20.555	7.506
1	PK105	air	7.60	6.449	22.038	15.224	16.698	28.505	16.813	20.556	7.498
1	PK105	air	7.65	6.434	21.957	15.203	16.700	28.479	16.813	20.550	7.484
1	PK105	air	7.68	6.423	21.856	15.176	16.681	28.471	16.837	20.531	7.461
1	PK105	air	7.72	6.412	21.735	15.155	16.667	28.450	16.840	20.515	7.441
1	PK105	air	7.75	6.402	21.655	15.135	16.654	28.421	16.848	20.495	7.422
1	PK105	air	7.78	6.391	21.587	15.122	16.643	28.396	16.858	20.482	7.406
1	PK105	air	7.83	6.372	21.520	15.111	16.629	28.351	16.867	20.471	7.385
1	PK105	air	7.87	6.361	21.469	15.098	16.623	28.331	16.878	20.461	7.371
1	PK105	air	7.90	6.351	21.428	15.090	16.621	28.314	16.887	20.448	7.359
1	PK105	air	7.93	6.341	21.386	15.068	16.617	28.305	16.902	20.431	7.350
1	PK105	air	7.98	6.326	21.324	15.048	16.620	28.277	16.908	20.418	7.339
1	PK105	air	8.02	6.315	21.272	15.025	16.612	28.248	16.918	20.406	7.326
1	PK105	air	8.05	6.303	21.222	15.009	16.604	28.222	16.926	20.392	7.315
1	PK105	air	8.08	6.293	21.167	14.996	16.595	28.216	16.935	20.378	7.304
1	PK105	air	8.12	6.284	21.105	14.993	16.579	28.222	16.950	20.356	7.284
1	PK105	air	8.15	6.276	21.058	14.997	16.573	28.244	16.960	20.345	7.277
1	PK105	air	8.18	6.270	21.008	15.008	16.569	28.275	16.967	20.334	7.274
1	PK105	air	8.22	6.268	20.948	15.024	16.570	28.314	16.969	20.330	7.272
1	PK105	air	8.27	6.269	20.914	15.043	16.574	28.354	16.983	20.330	7.275
1	PK105	air	8.30	6.270	20.898	15.060	16.582	28.392	16.994	20.332	7.277
1	PK105	air	8.33	6.272	20.880	15.075	16.590	28.422	17.004	20.333	7.280
1	PK105	air	8.37	6.274	20.852	15.092	16.598	28.457	17.008	20.342	7.282
1	PK105	air	8.40	6.281	20.846	15.110	16.613	28.494	17.016	20.353	7.288
1	PK105	air	8.45	6.282	20.847	15.132	16.634	28.521	17.024	20.373	7.295
1	PK105	air	8.48	6.286	20.852	15.148	16.652	28.541	17.041	20.382	7.301
1	PK105	air	8.52	6.290	20.867	15.154	16.668	28.561	17.052	20.396	7.306
1	PK105	air	8.55	6.293	20.862	15.157	16.681	28.579	17.058	20.408	7.310
1	PK105	air	8.60	6.294	20.823	15.151	16.696	28.589	17.060	20.414	7.314
1	PK105	air	8.63	6.292	20.781	15.142	16.698	28.592	17.068	20.417	7.310
1	PK105	air	8.67	6.287	20.726	15.132	16.696	28.586	17.077	20.414	7.304
1	PK105	air	8.70	6.282	20.671	15.123	16.693	28.575	17.083	20.407	7.296
1	PK105	air	8.73	6.278	20.616	15.120	16.679	28.591	17.101	20.400	7.283
1	PK105	air	8.77	6.274	20.575	15.125	16.678	28.601	17.110	20.396	7.278
1	PK105	air	8.80	6.271	20.534	15.132	16.678	28.626	17.117	20.390	7.274
1	PK105	air	8.83	6.269	20.493	15.140	16.670	28.658	17.126	20.387	7.272
1	PK105	air	8.88	6.266	20.432	15.152	16.692	28.696	17.131	20.387	7.275
1	PK105	air	8.92	6.265	20.401	15.164	16.699	28.721	17.140	20.389	7.275
1	PK105	air	8.95	6.266	20.377	15.177	16.703	28.749	17.147	20.397	7.270
1	PK105	air	8.98	6.267	20.357	15.196	16.713	28.785	17.155	20.403	7.273
1	PK105	air	9.02	6.269	20.336	15.213	16.725	28.825	17.164	20.403	7.276
1	PK105	air	9.05	6.277	20.331	15.238	16.740	28.872	17.174	20.418	7.283
1	PK105	air	9.08	6.284	20.335	15.272	16.760	28.938	17.179	20.435	7.293
1	PK105	air	9.12	6.294	20.358	15.322	16.788	29.015	17.188	20.459	7.307
1	PK105	air	9.17	6.309	20.403	15.389	16.833	29.107	17.199	20.483	7.335
1	PK105	air	9.20	6.325	20.455	15.443	16.877	29.196	17.207	20.534	7.361
1	PK105	air	9.23	6.344	20.517	15.493	16.922	29.284	17.220	20.601	7.387
1	PK105	air	9.27	6.365	20.600	15.552	16.970	29.353	17.225	20.653	7.414
1	PK105	air	9.32	6.390	20.677	15.611	17.038	29.428	17.236	20.719	7.448
1	PK105	air	9.35	6.410	20.742	15.656	17.085	29.493	17.243	20.773	7.473
1	PK105	air	9.38	6.429	20.808	15.700	17.133	29.554	17.250	20.827	7.478
1	PK105	air	9.42	6.428	20.833	15.709	17.141	29.543	17.222	20.834	7.496
1	PK105	air	9.47	6.449	20.883	15.749	17.198	29.586	17.225	20.896	7.527
1	PK105	air	9.50	6.469	20.933	15.791	17.251	29.624	17.236	20.956	7.552
1	PK105	air	9.53	6.488	20.989	15.831	17.308	29.666	17.247	21.026	7.580
1	PK105	air	9.57	6.510	21.052	15.882	17.359	29.719	17.254	21.085	7.605
1	PK105	air	9.60	6.531	21.129	15.931	17.414	29.786	17.267	21.156	7.632
1	PK105	air	9.63	6.556	21.185	15.971	17.465	29.843	17.274	21.212	7.657
1	PK105	air	9.67	6.574	21.236	16.010	17.510	29.886	17.283	21.266	7.680
1	PK105	air	9.72	6.593	21.286	16.046	17.562	29.933	17.292	21.324	7.708
1	PK105	air	9.75	6.611	21.334	16.086	17.617	29.962	17.308	21.390	7.729
1	PK105	air	9.78	6.627	21.391	16.114	17.661	29.986	17.317	21.438	7.747
1	PK105	air	9.82	6.642	21.434	16.136	17.700	30.014	17.322	21.484	7.763
1	PK105	air	9.85	6.656	21.463	16.161	17.738	30.061	17.325	21.530	7.779
1	PK105	air	9.90	6.673	21.484	16.179	17.776	30.101	17.336	21.574	7.806
1	PK105	air	9.93	6.706	21.532	16.237	17.850	30.209	17.387	21.671	7.837
1	PK105	air	9.97	6.720	21.554	16.250	17.872	30.253	17.392	21.692	7.843
1	PK105	air	10.02	6.724	21.533	16.253	17.883	30.290	17.398	21.725	7.845
1	PK105	air	10.07	6.726	21.473	16.250	17.891	30.334	17.398	21.719	7.839
1	K1	control	0.03	6.749	21.330	16.242	17.921	24.718	17.298	21.543	6.853
1	K1	control	0.07	5.891	22.407	13.466	17.514	24.425	17.275	21.488	6.818
1	K1	control	0.10	5.862	22.439	13.375	17.454	24.134	17.245	21.441	6.793
1	K1	control	0.12	5.828	22.529	13.233	17.402	23.816	17.218	21.367	6.743
1	K1	control	0.15	5.785	22.701	13.078	17.314	23.494	17.189	21.272	6.689
1	K1	control	0.20	5.736	22.907	12.934	17.181	23.192	17.161	21.168	6.637
1	K1	control	0.22	5.693	23.111	12.821	17.106	22.966	17.135	21.069	6.585
1	K1	control	0.25	5.651	23.343	12.720	16.998	22.819	17.111	20.968	6.539
1	K1	control	0.28	5.620	23.566	12.639	16.893	22.644	17.083	20.865	6.497
1	K1	control	0.32	5.574	23.816	12.639	16.779	22.500	17.056	20.765	6.459
1	K1	control	0.35	5.551	24.030	12.516	16.681	22.381	17.029	20.670	6.428
1	K1	control	0.38	5.523	24.236	12.465	16.583	22.283	17.005	20.585	6.403
1	K1	control	0.42	5.500	24.423	12.420	16.483	22.196	16.992	20.500	6.382
1	K1	control	0.45	5.478	24.588	12.378	16.387	22.121	16.951	20.411	6.362
1	K1	control	0.48	5.459	24.727	12.341	16.292	22.054	16.928	20.328	6.347
1	K1	control	0.52	5.444	24.846	12.306	16.199	21.995	16.905	20.250	6.335
1	K1	control	0.55	5.430	24.953	12.275	16.108	21.947	16.881	20.171	6.323
1	K1	control	0.60	5.417	25.068	12.253	16.016	21.901	16.855	20.095	6.315
1	K1	control	0.63	5.410	25.166	12.238	15.932	21.881	16.833	20.030	6.311
1	K1	control	0.67	5.405	25.263	12.230	15.859	21.867	16.811	19.970	6.309
1	K1	control	0.70	5.403	25.343	12.220	15.787	21.855	16.788	19.913	6.309
1	K1	control	0.73	5.401	25.423	12.214	15.693	21.844	16.766	19.853	6.313
1	K1	control	0.77	5.400	25.480	12.199	15.626	21.832	16.746	19.799	6.316
1	K1	control	0.80	5.400	25.516	12.184	15.558	21.816	16.727	19.746	6.317
1	K1	control	0.83	5.399	25.531	12.165	15.485	21.799	16.703	19.683	6.316
1	K1	control	0.87	5.397	25.547	12.148	15.409	21.793	16.683	19.608	6.316
1	K1	control	0.90	5.397	25.560	12.145	15.343	21.796	16.660	19.554	6.317
1	K1	control	0.93	5.398	25.568	12.148	15.279	21.817	16.643	19.503	6.320
1	K1	control	0.97	5.400	25.575	12.158	15.221	21.853	16.624	19.459	6.326
1	K1	control	1.00	5.407	25.566	12.171	15.162	21.898	16.601	19.414	6.336
1	K1	control	1.03	5.411	25.523	12.177	15.107	21.941	16.584	19.369	6.345
1	K1	control	1.07	5.416	25.444	12.171	15.047	21.966	16.569	19.307	6.350
1	K1	control	1.10	5.418	25.306	12.160	14.981	22.009	16.552	19.251	6.352
1	K1	control	1.13	5.418	25.124	12.152	14.908	22.055	16.538	19.181	6.352
1	K1	control	1.18	5.413	24.902	12.148	14.808	22.136	16.524	19.101	6.347
1	K1	control	1.22	5.412	24.690	12.155	14.734	22.210	16.511	19.028	6.345
1	K1	control	1.25	5.412	24.474	12.164	14.662	22.295	16.498	18.953	6.343
1	K1	control	1.28	5.411	24.240	12.176	14.590	22.390	16.490	18.878	6.341
1	K1	control	1.32	5.411	24.007	12.204	14.520	22.506	16.485	18.781	6.341
1	K1	control	1.35	5.413	23.771	12.231	14.457	22.629	16.478	18.715	6.344
1	K1	control	1.38	5.418	23.541	12.270	14.395	22.772	16.471	18.655	6.349
1	K1	control	1.42	5.423	23.318	12.320	14.346	22.934	16.466	18.604	6.358
1	K1	control	1.45	5.421	23.029	12.385	14.298	23.136	16.454	18.553	6.371
1	K1	control	1.48	5.447	22.810	12.454	14.241	23.336	16.452	18.516	6.388
1	K1	control	1.52	5.462	22.588	12.530	14.227	23.557	16.451	18.485	6.394
1	K1	control	1.55	5.465	22.360	12.608	14.197	23.781	16.451	18.457	6.433
1	K1	control	1.60	5.506	22.119	12.709	14.171	24.123	16.451	18.438	6.471
1	K1	control	1.63	5.531	21.905	12.813	14.154	24.385	16.453	18.422	6.501
1	K1	control	1.67	5.556	21.698	12.891	14.137	24.635	16.452	18.406	6.532
1	K1	control	1.70	5.583	21.498	13.014	14.137	24.898	16.460	18.411	6.566
1	K1	control	1.73	5.616	21.328	13.143	14.142	25.163	16.470	18.417	6.604
1	K1	control	1.77	5.647	21.169	13.235	14.148	25.393	16.475	18.425	6.637
1	K1	control	1.80	5.677	21.004	13.320	14.153	25.617	16.483	18.434	6.669
1	K1	control	1.83	5.705	20.839	13.412	14.163	25.859	16.490	18.445	6.702
1	K1	control	1.88	5.746	20.629	13.535	14.182	26.235	16.500	18.464	6.726
1	K1	control	1.92	5.779	20.497	13.652	14.201	26.506	16.509	18.490	6.780
1	K1	control	1.95	5.798	20.378	13.750	14.226	26.749	16.521	18.528	6.818
1	K1	control	1.98	5.853	20.337	13.890	14.270	26.991	16.533	18.576	6.861
1	K1	control	2.02	5.893	20.281	14.050	14.320	27.276	16.548	18.648	6.917
1	K1	control	2.05	5.936	20.240	14.168	14.369	27.567	16.562	18.704	6.962
1	K1	control	2.08	5.973	20.092	14.172	14.388	27.462	16.538	18.724	6.947
1	K1	control	2.12	5.960	19.381	13.985	14.475	26.916	16.580	18.859	6.934
1	K1	control	2.17	5.942	18.704	13.689	14.590	25.946	16.585	18.962	6.845
1	K1	control	2.20	5.892	18.137	13.438	14.671	25.325	16.587	19.062	6.776
1	K1	control	2.23	5.838	17.628	13.235	14.749	24.824	16.587	19.159	6.714
1	K1	control	2.27	5.783	17.191	13.071	14.818	24.426	16.585	19.250	6.664
1	K1	control	2.30	5.734	16.733	12.898	14.886	24.087	16.582	19.360	6.622
1	K1	control	2.33	5.699	16.479	12.812	14.936	23.860	16.575	19.431	6.594
1	K1	control	2.38	5.655	16.272	12.746	14.981	23.648	16.570	19.497	6.578
1	K1	control	2.42	5.633	16.130	12.704	15.015	23.548	16.563	19.547	6.566
1	K1	control	2.45	5.598	15.994	12.640	14.998	23.425	16.523	19.544	6.526
1	K1	control	2.48	5.581	15.889	12.612	15.005	23.362	16.513	19.569	6.519
1	K1	control	2.52	5.572	15.787	12.588	15.014	23.304	16.506	19.594	6.516
1	K1	control	2.55	5.566	15.695	12.570	15.021	23.259	16.498	19.616	6.515
1	K1	control	2.58	5.564	15.621	12.564	15.024	23.236	16.491	19.660	6.533
1	K1	control	2.63	5.582	15.577	12.587	15.056	23.269	16.506	19.680	6.543
1	K1	control	2.67	5.584	15.553	12.589	15.048	23.280	16.503	19.684	6.549
1	K1	control	2.70	5.589	15.549	12.593	15.036	23.293	16.495	19.675	6.552
1	K1	control	2.73	5.591	15.553	12.595	14.999	23.315	16.488	19.660	6.552
1	K1	control	2.77	5.593	15.568	12.601	14.968	23.350	16.477	19.621	6.553
1	K1	control	2.80	5.598	15.584	12.604	14.935	23.375	16.469	19.590	6.553
1	K1	control	2.83	5.598	15.594	12.605	14.906	23.390	16.461	19.558	6.550
1	K1	control	2.87	5.599	15.592	12.595	14.878	23.374	16.455	19.527	6.545
1	K1	control	2.92	5.592	15.578	12.578	14.845	23.313	16.449	19.507	6.535
1	K1	control	2.95	5.589	15.555	12.554	14.827	23.259	16.445	19.486	6.526
1	K1	control	2.98	5.584	15.526	12.528	14.810	23.196	16.435	19.469	6.517
1	K1	control	3.02	5.578	15.489	12.500	14.797	23.132	16.428	19.456	6.508
1	K1	control	3.05	5.571	15.434	12.462	14.785	23.067	16.417	19.436	6.500
1	K1	control	3.08	5.569	15.386	12.438	14.774	23.007	16.409	19.431	6.493
1	K1	control	3.12	5.563	15.345	12.417	14.766	22.952	16.400	19.428	6.488
1	K1	control	3.15	5.557	15.307	12.395	14.757	22.898	16.393	19.423	6.483
1	K1	control	3.20	5.549	15.280	12.377	14.742	22.817	16.384	19.425	6.478
1	K1	control	3.23	5.541	15.260	12.356	14.727	22.766	16.374	19.417	6.475
1	K1	control	3.27	5.538	15.253	12.336	14.689	22.691	16.351	19.404	6.471
1	K1	control	3.30	5.533	15.253	12.316	14.693	22.674	16.356	19.396	6.468
1	K1	control	3.33	5.528	15.267	12.285	14.671	22.636	16.347	19.371	6.463
1	K1	control	3.37	5.528	15.286	12.266	14.647	22.597	16.336	19.352	6.458
1	K1	control	3.40	5.522	15.311	12.248	14.622	22.558	16.326	19.329	6.455
1	K1	control	3.45	5.493	15.314	12.201	14.567	22.463	16.284	19.257	6.430
1	K1	control	3.48	5.485	15.330	12.198	14.545	22.464	16.309	19.256	6.441
1	K1	control	3.52	5.501	15.397	12.193	14.524	22.448	16.305	19.235	6.439
1	K1	control	3.55	5.498	15.432	12.182	14.497	22.426	16.298	19.208	6.436
1	K1	control	3.58	5.496	15.464	12.170	14.465	22.406	16.290	19.178	6.432
1	K1	control	3.63	5.492	15.497	12.162	14.436	22.382	16.267	19.143	6.431
1	K1	control	3.67	5.488	15.525	12.154	14.384	22.334	16.226	19.073	6.405
1	K1	control	3.70	5.463	15.515	12.114	14.338	22.316	16.213	19.033	6.399
1	K1	control	3.73	5.460	15.538	12.105	14.289	22.305	16.204	19.005	6.411
1	K1	control	3.77	5.476	15.602	12.124	14.292	22.341	16.231	19.010	6.415
1	K1	control	3.80	5.483	15.639	12.120	14.267	22.334	16.226	18.985	6.414
1	K1	control	3.83	5.482	15.667	12.111	14.237	22.319	16.218	18.953	6.411
1	K1	control	3.88	5.473	15.693	12.101	14.209	22.295	16.211	18.920	6.411
1	K1	control	3.92	5.470	15.714	12.091	14.165	22.284	16.207	18.874	6.401
1	K1	control	3.95	5.467	15.743	12.083	14.135	22.275	16.198	18.842	6.397
1	K1	control	3.98	5.463	15.762	12.076	14.104	22.267	16.191	18.811	6.393
1	K1	control	4.02	5.460	15.782	12.069	14.075	22.259	16.183	18.780	6.389
1	K1	control	4.07	5.456	15.806	12.062	14.048	22.249	16.165	18.746	6.389
1	K1	control	4.10	5.456	15.827	12.058	14.006	22.247	16.149	18.723	6.383
1	K1	control	4.13	5.453	15.850	12.060	13.978	22.245	16.151	18.697	6.381
1	K1	control	4.17	5.452	15.874	12.047	13.924	22.209	16.112	18.633	6.357
1	K1	control	4.20	5.429	15.856	12.026	13.915	22.236	16.130	18.631	6.376
1	K1	control	4.23	5.448	15.916	12.050	13.901	22.264	16.132	18.606	6.378
1	K1	control	4.27	5.454	15.946	12.052	13.880	22.267	16.128	18.583	6.378
1	K1	control	4.32	5.447	15.973	12.048	13.858	22.259	16.122	18.555	6.380
1	K1	control	4.35	5.446	15.998	12.043	13.826	22.256	16.117	18.536	6.373
1	K1	control	4.38	5.445	16.032	12.040	13.799	22.260	16.106	18.495	6.371
1	K1	control	4.42	5.449	16.055	12.035	13.777	22.259	16.073	18.438	6.348
1	K1	control	4.45	5.426	16.037	11.999	13.719	22.209	16.058	18.402	6.342
1	K1	control	4.50	5.417	16.046	11.991	13.699	22.189	16.054	18.378	6.344
1	K1	control	4.53	5.435	16.092	12.016	13.702	22.233	16.094	18.397	6.364
1	K1	control	4.57	5.438	16.136	12.015	13.685	22.232	16.091	18.377	6.363
1	K1	control	4.60	5.437	16.156	12.009	13.661	22.230	16.079	18.353	6.360
1	K1	control	4.65	5.433	16.180	12.004	13.632	22.218	16.073	18.331	6.353
1	K1	control	4.68	5.430	16.209	11.993	13.606	22.215	16.063	18.289	6.349
1	K1	control	4.72	5.430	16.231	11.986	13.587	22.207	16.060	18.267	6.345
1	K1	control	4.77	5.424	16.252	11.978	13.568	22.182	16.055	18.242	6.346
1	K1	control	4.80	5.421	16.266	11.974	13.538	22.183	16.049	18.224	6.340
1	K1	control	4.83	5.418	16.290	11.972	13.517	22.194	16.046	18.194	6.337
1	K1	control	4.87	5.422	16.313	11.972	13.497	22.200	16.042	18.175	6.335
1	K1	control	4.90	5.421	16.332	11.971	13.482	22.200	16.038	18.155	6.334
1	K1	control	4.95	5.396	16.326	11.943	13.440	22.152	16.002	18.099	6.331
1	K1	control	4.98	5.409	16.364	11.963	13.440	22.188	16.032	18.103	6.325
1	K1	control	5.02	5.408	16.393	11.959	13.421	22.191	16.021	18.089	6.325
1	K1	control	5.05	5.411	16.414	11.957	13.406	22.193	15.998	18.072	6.325
1	K1	control	5.10	5.409	16.436	11.941	13.397	22.181	16.009	18.058	6.328
1	K1	control	5.13	5.408	16.460	11.925	13.344	22.142	15.988	17.998	6.319
1	K1	control	5.17	5.402	16.471	11.945	13.355	22.180	16.011	18.022	6.321
1	K1	control	5.20	5.409	16.496	11.946	13.344	22.184	16.010	18.009	6.321
1	K1	control	5.23	5.409	16.519	11.941	13.330	22.178	16.006	17.994	6.320
1	K1	control	5.28	5.403	16.547	11.942	13.313	22.160	16.004	17.985	6.317
1	K1	control	5.32	5.401	16.569	11.934	13.301	22.149	16.001	17.971	6.314
1	K1	control	5.35	5.398	16.587	11.921	13.285	22.138	15.999	17.931	6.311
1	K1	control	5.38	5.396	16.610	11.916	13.249	22.107	15.956	17.887	6.287
1	K1	control	5.43	5.373	16.586	11.886	13.218	22.079	15.948	17.873	6.283
1	K1	control	5.47	5.369	16.594	11.883	13.206	22.079	15.946	17.861	6.303
1	K1	control	5.50	5.388	16.639	11.909	13.231	22.126	15.987	17.889	6.310
1	K1	control	5.53	5.393	16.684	11.909	13.222	22.126	15.988	17.880	6.310
1	K1	control	5.57	5.393	16.710	11.908	13.212	22.123	15.985	17.869	6.309
1	K1	control	5.62	5.391	16.732	11.908	13.200	22.116	15.974	17.855	6.311
1	K1	control	5.65	5.390	16.751	11.898	13.183	22.110	15.971	17.847	6.305
1	K1	control	5.68	5.390	16.771	11.896	13.173	22.106	15.974	17.825	6.304
1	K1	control	5.72	5.387	16.798	11.891	13.162	22.102	15.971	17.814	6.302
1	K1	control	5.77	5.388	16.815	11.891	13.154	22.098	15.959	17.800	6.305
1	K1	control	5.80	5.386	16.830	11.888	13.143	22.095	15.958	17.789	6.304
1	K1	control	5.83	5.385	16.848	11.885	13.134	22.092	15.955	17.779	6.303
1	K1	control	5.87	5.384	16.865	11.880	13.124	22.087	15.953	17.768	6.302
1	K1	control	5.90	5.383	16.881	11.873	13.102	22.080	15.956	17.754	6.297
1	K1	control	5.93	5.382	16.904	11.871	13.092	22.076	15.953	17.744	6.296
1	K1	control	5.97	5.381	16.920	11.867	13.083	22.072	15.951	17.733	6.295
1	K1	control	6.00	5.380	16.930	11.864	13.071	22.074	15.943	17.723	6.293
1	K1	control	6.05	5.378	16.948	11.865	13.060	22.063	15.940	17.718	6.290
1	K1	control	6.08	5.376	16.962	11.863	13.051	22.060	15.937	17.708	6.290
1	K1	control	6.12	5.375	16.977	11.861	13.040	22.059	15.935	17.699	6.288
1	K1	control	6.15	5.375	16.994	11.856	13.033	22.060	15.938	17.678	6.289
1	K1	control	6.20	5.376	17.015	11.857	13.027	22.061	15.929	17.668	6.292
1	K1	control	6.23	5.375	17.026	11.858	13.010	22.074	15.925	17.661	6.290
1	K1	control	6.27	5.377	17.041	11.870	13.002	22.085	15.924	17.658	6.289
1	K1	control	6.30	5.376	17.055	11.876	12.995	22.100	15.923	17.650	6.291
1	K1	control	6.33	5.378	17.078	11.873	12.987	22.116	15.920	17.633	6.290
1	K1	control	6.37	5.382	17.088	11.874	12.979	22.123	15.919	17.628	6.292
1	K1	control	6.40	5.382	17.107	11.875	12.974	22.126	15.920	17.622	6.292
1	K1	control	6.45	5.378	17.124	11.873	12.970	22.118	15.918	17.613	6.295
1	K1	control	6.48	5.377	17.135	11.871	12.958	22.116	15.922	17.602	6.291
1	K1	control	6.52	5.377	17.160	11.868	12.952	22.115	15.920	17.593	6.290
1	K1	control	6.55	5.377	17.168	11.866	12.944	22.116	15.911	17.585	6.288
1	K1	control	6.58	5.380	17.181	11.862	12.937	22.116	15.911	17.579	6.287
1	K1	control	6.63	5.376	17.194	11.864	12.925	22.093	15.909	17.575	6.281
1	K1	control	6.67	5.374	17.203	11.860	12.899	22.068	15.895	17.563	6.283
1	K1	control	6.70	5.373	17.214	11.848	12.912	22.092	15.911	17.554	6.283
1	K1	control	6.73	5.372	17.238	11.847	12.906	22.088	15.912	17.536	6.279
1	K1	control	6.78	5.368	17.242	11.844	12.904	22.086	15.906	17.536	6.283
1	K1	control	6.82	5.368	17.247	11.823	12.888	22.080	15.903	17.530	6.275
1	K1	control	6.85	5.366	17.266	11.842	12.883	22.076	15.902	17.528	6.275
1	K1	control	6.88	5.366	17.282	11.839	12.878	22.067	15.903	17.522	6.255
1	K1	control	6.92	5.345	17.290	11.821	12.866	22.058	15.897	17.499	6.269
1	K1	control	6.97	5.361	17.304	11.820	12.866	22.044	15.896	17.491	6.271
1	K1	control	7.00	5.359	17.315	11.815	12.862	22.037	15.897	17.484	6.269
1	K2	control	0.03	5.363	17.322	11.807	12.868	20.808	15.589	16.990	6.152
1	K2	control	0.07	5.236	18.441	11.252	12.237	20.771	15.600	16.973	6.152
1	K2	control	0.08	5.236	18.488	11.226	12.204	20.693	15.597	16.922	6.128
1	K2	control	0.12	5.218	18.666	11.222	12.203	20.597	15.662	16.926	6.144
1	K2	control	0.15	5.233	18.872	11.205	12.182	20.514	15.717	16.907	6.142
1	K2	control	0.18	5.230	19.262	11.181	12.151	20.428	15.797	16.867	6.136
1	K2	control	0.22	5.225	19.703	11.163	12.118	20.343	15.880	16.811	6.135
1	K2	control	0.23	5.217	20.196	11.135	12.094	20.260	15.969	16.760	6.121
1	K2	control	0.27	5.208	20.735	11.104	12.057	20.203	16.059	16.706	6.110
1	K2	control	0.30	5.196	21.279	11.073	12.017	20.091	16.166	16.641	6.100
1	K2	control	0.33	5.184	21.790	11.044	11.982	20.046	16.259	16.591	6.090
1	K2	control	0.37	5.176	22.243	11.030	11.952	19.989	16.339	16.531	6.064
1	K2	control	0.40	5.165	22.564	11.014	11.922	19.949	16.421	16.485	6.069
1	K2	control	0.43	5.138	23.071	10.976	11.860	19.876	16.502	16.391	6.038
1	K2	control	0.47	5.126	23.420	10.962	11.830	19.847	16.584	16.339	6.028
1	K2	control	0.50	5.118	23.749	10.940	11.805	19.791	16.666	16.295	6.022
1	K2	control	0.53	5.112	24.055	10.921	11.781	19.763	16.745	16.249	6.014
1	K2	control	0.58	5.106	24.369	10.922	11.753	19.770	16.823	16.202	6.007
1	K2	control	0.62	5.103	24.637	10.931	11.726	19.788	16.886	16.160	6.001
1	K2	control	0.65	5.102	24.888	10.941	11.702	19.811	16.942	16.120	5.997
1	K2	control	0.68	5.100	25.105	10.943	11.676	19.824	16.986	16.083	5.995
1	K2	control	0.72	5.099	25.291	10.943	11.643	19.831	17.039	16.066	6.012
1	K2	control	0.75	5.118	25.475	10.961	11.643	19.868	17.087	16.039	6.009
1	K2	control	0.78	5.116	25.603	10.954	11.618	19.861	17.112	15.997	6.004
1	K2	control	0.82	5.113	25.706	10.945	11.592	19.845	17.131	15.955	5.998
1	K2	control	0.85	5.109	25.790	10.925	11.567	19.831	17.149	15.906	5.991
1	K2	control	0.88	5.104	25.842	10.917	11.544	19.823	17.164	15.868	5.984
1	K2	control	0.92	5.101	25.894	10.913	11.524	19.821	17.179	15.834	5.980
1	K2	control	0.95	5.098	25.951	10.913	11.509	19.822	17.193	15.803	5.977
1	K2	control	0.98	5.099	26.020	10.918	11.493	19.833	17.210	15.775	5.976
1	K2	control	1.02	5.097	26.088	10.927	11.486	19.848	17.224	15.756	5.978
1	K2	control	1.05	5.098	26.153	10.929	11.477	19.855	17.236	15.739	5.981
1	K2	control	1.08	5.099	26.211	10.931	11.469	19.860	17.248	15.724	5.985
1	K2	control	1.13	5.099	26.211	10.935	11.466	19.870	17.260	15.711	5.990
1	K2	control	1.17	5.100	26.317	10.938	11.457	19.879	17.269	15.697	5.993
1	K2	control	1.20	5.103	26.364	10.945	11.452	19.890	17.274	15.681	5.997
1	K2	control	1.23	5.103	26.399	10.949	11.442	19.904	17.281	15.669	6.002
1	K2	control	1.27	5.106	26.437	10.953	11.437	19.915	17.289	15.665	6.009
1	K2	control	1.30	5.111	26.476	10.961	11.432	19.927	17.301	15.659	6.014
1	K2	control	1.33	5.114	26.498	10.955	11.425	19.921	17.308	15.652	6.018
1	K2	control	1.37	5.114	26.497	10.936	11.412	19.902	17.314	15.639	6.017
1	K2	control	1.40	5.110	26.452	10.899	11.390	19.859	17.319	15.619	6.011
1	K2	control	1.43	5.101	26.372	10.847	11.360	19.803	17.327	15.574	5.998
1	K2	control	1.47	5.091	26.251	10.811	11.328	19.750	17.329	15.533	5.982
1	K2	control	1.50	5.078	26.130	10.782	11.296	19.706	17.335	15.488	5.963
1	K2	control	1.53	5.068	26.028	10.767	11.268	19.677	17.337	15.446	5.947
1	K2	control	1.57	5.063	25.931	10.763	11.245	19.671	17.332	15.403	5.933
1	K2	control	1.60	5.054	25.898	10.768	11.231	19.676	17.335	15.371	5.924
1	K2	control	1.63	5.051	25.899	10.782	11.222	19.693	17.336	15.344	5.921
1	K2	control	1.67	5.051	25.926	10.803	11.218	19.722	17.335	15.326	5.922
1	K2	control	1.72	5.053	25.983	10.832	11.219	19.772	17.335	15.317	5.933
1	K2	control	1.75	5.059	26.058	10.865	11.226	19.825	17.335	15.317	5.944
1	K2	control	1.78	5.067	26.141	10.891	11.236	19.879	17.333	15.319	5.957
1	K2	control	1.82	5.077	26.227	10.922	11.245	19.931	17.330	15.326	5.972
1	K2	control	1.85	5.087	26.338	10.955	11.256	19.992	17.328	15.337	5.990
1	K2	control	1.88	5.102	26.430	10.989	11.270	20.046	17.325	15.355	6.009
1	K2	control	1.92	5.116	26.528	11.023	11.286	20.101	17.323	15.373	6.028
1	K2	control	1.95	5.131	26.626	11.056	11.304	20.154	17.321	15.395	6.048
1	K2	control	2.00	5.146	26.741	11.096	11.330	20.223	17.317	15.423	6.076
1	K2	control	2.03	5.162	26.855	11.134	11.351	20.281	17.321	15.450	6.098
1	K2	control	2.07	5.179	26.959	11.164	11.370	20.332	17.312	15.475	6.117
1	K2	control	2.10	5.192	27.058	11.184	11.387	20.389	17.299	15.501	6.137
1	K2	control	2.15	5.210	27.117	11.178	11.400	20.367	17.296	15.529	6.157
1	K2	control	2.18	5.217	27.102	11.137	11.398	20.298	17.288	15.515	6.159
1	K2	control	2.22	5.221	26.692	11.123	11.411	20.266	17.279	15.535	6.162
1	K2	control	2.25	5.228	24.974	11.135	11.456	20.294	17.262	15.593	6.176
1	K2	control	2.30	5.247	23.129	11.182	11.547	20.400	17.247	15.689	6.211
1	K2	control	2.33	5.264	21.644	11.231	11.626	20.498	17.240	15.789	6.247
1	K2	control	2.37	5.286	20.459	11.284	11.708	20.588	17.226	15.893	6.290
1	K2	control	2.40	5.312	19.518	11.345	11.795	20.681	17.222	16.031	6.337
1	K2	control	2.43	5.342	18.736	11.394	11.874	20.763	17.212	16.138	6.383
1	K2	control	2.48	5.384	17.930	11.444	11.964	20.865	17.192	16.257	6.436
1	K2	control	2.52	5.413	17.462	11.484	12.036	20.935	17.182	16.357	6.479
1	K2	control	2.55	5.439	17.062	11.523	12.102	21.005	17.170	16.449	6.518
1	K2	control	2.58	5.472	16.706	11.557	12.170	21.077	17.153	16.543	6.556
1	K2	control	2.62	5.501	16.269	11.599	12.232	21.149	17.135	16.646	6.600
1	K2	control	2.67	5.531	16.010	11.630	12.287	21.204	17.134	16.721	6.629
1	K2	control	2.70	5.560	15.797	11.653	12.343	21.247	17.123	16.784	6.665
1	K2	control	2.73	5.584	15.606	11.683	12.362	21.263	17.104	16.844	6.689
1	K2	control	2.77	5.605	15.405	11.700	12.423	21.317	17.095	16.913	6.714
1	K2	control	2.80	5.630	15.285	11.714	12.457	21.340	17.087	16.957	6.731
1	K2	control	2.83	5.647	15.183	11.723	12.484	21.350	17.076	16.993	6.746
1	K2	control	2.88	5.646	15.073	11.727	12.510	21.348	17.062	17.026	6.764
1	K2	control	2.92	5.675	15.014	11.738	12.537	21.362	17.059	17.037	6.756
1	K2	control	2.95	5.669	14.925	11.746	12.553	21.380	17.039	17.090	6.787
1	K2	control	2.98	5.702	14.876	11.763	12.574	21.407	17.031	17.116	6.797
1	K2	control	3.03	5.710	14.832	11.778	12.596	21.431	17.021	17.141	6.812
1	K2	control	3.07	5.720	14.794	11.798	12.611	21.460	17.015	17.165	6.820
1	K2	control	3.10	5.730	14.763	11.814	12.621	21.465	16.978	17.148	6.807
1	K2	control	3.13	5.718	14.683	11.797	12.609	21.480	16.941	17.155	6.813
1	K2	control	3.17	5.727	14.651	11.807	12.621	21.503	16.930	17.170	6.821
1	K2	control	3.22	5.733	14.624	11.822	12.638	21.517	16.922	17.194	6.832
1	K2	control	3.25	5.740	14.608	11.829	12.646	21.521	16.912	17.206	6.838
1	K2	control	3.28	5.745	14.596	11.830	12.652	21.524	16.903	17.213	6.840
1	K2	control	3.32	5.749	14.585	11.820	12.657	21.522	16.899	17.210	6.841
1	K2	control	3.37	5.751	14.577	11.815	12.661	21.509	16.879	17.207	6.842
1	K2	control	3.40	5.750	14.574	11.812	12.662	21.502	16.867	17.204	6.839
1	K2	control	3.43	5.750	14.576	11.811	12.663	21.499	16.860	17.202	6.838
1	K2	control	3.47	5.769	14.611	11.834	12.689	21.532	16.887	17.238	6.858
1	K2	control	3.50	5.771	14.631	11.840	12.690	21.527	16.883	17.233	6.849
1	K2	control	3.53	5.770	14.659	11.836	12.686	21.519	16.874	17.227	6.845
1	K2	control	3.57	5.768	14.676	11.834	12.683	21.512	16.860	17.217	6.840
1	K2	control	3.60	5.765	14.689	11.826	12.677	21.506	16.835	17.204	6.832
1	K2	control	3.65	5.758	14.701	11.816	12.674	21.477	16.822	17.193	6.829
1	K2	control	3.68	5.753	14.719	11.801	12.661	21.455	16.817	17.177	6.817
1	K2	control	3.72	5.748	14.735	11.789	12.652	21.448	16.798	17.159	6.808
1	K2	control	3.75	5.746	14.744	11.779	12.643	21.437	16.785	17.141	6.798
1	K2	control	3.80	5.731	14.754	11.767	12.635	21.408	16.785	17.122	6.790
1	K2	control	3.83	5.725	14.764	11.753	12.617	21.388	16.770	17.094	6.772
1	K2	control	3.87	5.715	14.777	11.740	12.605	21.369	16.759	17.072	6.761
1	K2	control	3.90	5.707	14.786	11.729	12.592	21.347	16.749	17.050	6.749
1	K2	control	3.93	5.698	14.800	11.716	12.579	21.319	16.737	17.029	6.737
1	K2	control	3.98	5.690	14.821	11.704	12.573	21.289	16.717	17.009	6.730
1	K2	control	4.02	5.681	14.835	11.694	12.565	21.274	16.705	16.989	6.721
1	K2	control	4.05	5.674	14.849	11.683	12.554	21.268	16.696	16.971	6.713
1	K2	control	4.08	5.668	14.863	11.679	12.533	21.262	16.688	16.959	6.699
1	K2	control	4.12	5.660	14.880	11.668	12.519	21.256	16.673	16.927	6.689
1	K2	control	4.17	5.651	14.892	11.662	12.512	21.239	16.663	16.907	6.684
1	K2	control	4.20	5.643	14.899	11.654	12.503	21.233	16.651	16.889	6.675
1	K2	control	4.23	5.638	14.908	11.650	12.494	21.232	16.643	16.871	6.669
1	K2	control	4.27	5.631	14.913	11.642	12.474	21.226	16.636	16.844	6.652
1	K2	control	4.30	5.624	14.923	11.635	12.463	21.214	16.625	16.826	6.644
1	K2	control	4.33	5.618	14.929	11.623	12.452	21.196	16.615	16.806	6.635
1	K2	control	4.37	5.611	14.939	11.612	12.443	21.175	16.607	16.790	6.627
1	K2	control	4.42	5.604	14.944	11.599	12.435	21.149	16.584	16.763	6.619
1	K2	control	4.45	5.596	14.953	11.585	12.422	21.131	16.572	16.744	6.610
1	K2	control	4.48	5.589	14.966	11.574	12.410	21.109	16.563	16.723	6.600
1	K2	control	4.52	5.581	14.979	11.562	12.387	21.089	16.552	16.705	6.585
1	K2	control	4.55	5.573	14.996	11.547	12.375	21.079	16.540	16.674	6.574
1	K2	control	4.58	5.569	15.006	11.539	12.362	21.073	16.527	16.654	6.565
1	K2	control	4.62	5.563	15.012	11.522	12.349	21.064	16.518	16.635	6.558
1	K2	control	4.65	5.556	15.025	11.525	12.340	21.060	16.507	16.617	6.550
1	K2	control	4.70	5.543	15.035	11.507	12.327	21.043	16.496	16.602	6.538
1	K2	control	4.73	5.536	15.040	11.518	12.318	21.038	16.486	16.585	6.532
1	K2	control	4.77	5.532	15.051	11.507	12.308	21.027	16.481	16.556	6.524
1	K2	control	4.80	5.526	15.069	11.500	12.298	21.020	16.471	16.540	6.518
1	K2	control	4.83	5.520	15.060	11.491	12.286	21.009	16.459	16.522	6.511
1	K2	control	4.88	5.514	15.088	11.484	12.284	20.991	16.441	16.506	6.507
1	K2	control	4.92	5.509	15.107	11.475	12.265	20.968	16.430	16.495	6.496
1	K2	control	4.95	5.505	15.128	11.470	12.258	20.952	16.422	16.481	6.490
1	K2	control	4.98	5.499	15.145	11.451	12.249	20.939	16.415	16.457	6.484
1	K2	control	5.03	5.491	15.167	11.441	12.242	20.921	16.397	16.436	6.479
1	K2	control	5.07	5.484	15.183	11.432	12.232	20.907	16.387	16.418	6.472
1	K2	control	5.10	5.479	15.201	11.423	12.223	20.891	16.378	16.403	6.465
1	K2	control	5.13	5.474	15.222	11.415	12.214	20.876	16.366	16.388	6.459
1	K2	control	5.17	5.469	15.245	11.412	12.199	20.867	16.360	16.369	6.440
1	K2	control	5.20	5.450	15.274	11.407	12.190	20.866	16.338	16.353	6.441
1	K2	control	5.23	5.465	15.300	11.409	12.187	20.873	16.328	16.347	6.440
1	K2	control	5.28	5.461	15.327	11.411	12.188	20.866	16.318	16.337	6.442
1	K2	control	5.32	5.458	15.347	11.410	12.176	20.871	16.311	16.329	6.437
1	K2	control	5.35	5.455	15.376	11.409	12.172	20.871	16.301	16.321	6.436
1	K2	control	5.38	5.454	15.393	11.406	12.166	20.867	16.288	16.312	6.434
1	K2	control	5.42	5.452	15.408	11.400	12.162	20.866	16.281	16.302	6.431
1	K2	control	5.47	5.445	15.414	11.392	12.159	20.852	16.258	16.287	6.422
1	K2	control	5.50	5.443	15.426	11.381	12.153	20.835	16.248	16.274	6.424
1	K2	control	5.53	5.425	15.418	11.367	12.134	20.818	16.236	16.264	6.412
1	K2	control	5.57	5.432	15.428	11.359	12.125	20.806	16.229	16.239	6.405
1	K2	control	5.62	5.411	15.434	11.325	12.093	20.759	16.172	16.182	6.379
1	K2	control	5.65	5.403	15.424	11.315	12.070	20.757	16.158	16.170	6.366
1	K2	control	5.68	5.396	15.418	11.316	12.061	20.755	16.146	16.157	6.363
1	K2	control	5.72	5.411	15.442	11.337	12.082	20.795	16.169	16.183	6.380
1	K2	control	5.75	5.411	15.464	11.334	12.080	20.800	16.167	16.171	6.378
1	K2	control	5.80	5.409	15.479	11.327	12.076	20.777	16.151	16.156	6.375
1	K2	control	5.83	5.405	15.491	11.319	12.066	20.764	16.141	16.148	6.364
1	K2	control	5.87	5.400	15.506	11.310	12.056	20.749	16.132	16.124	6.357
1	K2	control	5.92	5.396	15.537	11.302	12.055	20.726	16.109	16.112	6.356
1	K2	control	5.95	5.391	15.557	11.295	12.048	20.713	16.095	16.100	6.351
1	K2	control	5.98	5.389	15.582	11.292	12.043	20.709	16.086	16.094	6.348
1	K2	control	6.02	5.386	15.604	11.289	12.039	20.707	16.073	16.086	6.346
1	K2	control	6.05	5.383	15.627	11.291	12.026	20.716	16.065	16.076	6.339
1	K2	control	6.08	5.380	15.650	11.293	12.021	20.734	16.051	16.069	6.337
1	K2	control	6.12	5.379	15.656	11.297	12.018	20.751	16.029	16.064	6.326
1	K2	control	6.17	5.376	15.666	11.300	12.020	20.763	16.017	16.060	6.341
1	K2	control	6.20	5.375	15.670	11.304	12.012	20.776	16.006	16.051	6.334
1	K2	control	6.23	5.374	15.683	11.307	12.011	20.788	15.995	16.048	6.334
1	K2	control	6.27	5.375	15.688	11.307	11.991	20.767	15.981	16.043	6.333
1	K2	control	6.30	5.374	15.665	11.283	11.980	20.768	15.924	16.003	6.309
1	K2	control	6.33	5.356	15.654	11.272	11.969	20.763	15.906	15.993	6.305
1	K2	control	6.38	5.350	15.651	11.276	11.989	20.789	15.921	16.026	6.326
1	K2	control	6.42	5.370	15.694	11.306	11.995	20.798	15.916	16.032	6.326
1	K2	control	6.45	5.371	15.710	11.302	11.991	20.789	15.904	16.026	6.323
1	K2	control	6.48	5.368	15.728	11.295	11.985	20.774	15.887	16.020	6.319
1	K2	control	6.52	5.365	15.752	11.278	11.979	20.769	15.868	16.005	6.313
1	K2	control	6.55	5.367	15.772	11.271	11.975	20.763	15.854	15.999	6.309
1	K2	control	6.58	5.363	15.772	11.267	11.970	20.754	15.836	15.993	6.304
1	K2	control	6.62	5.360	15.813	11.261	11.963	20.754	15.817	15.985	6.299
1	K2	control	6.67	5.351	15.843	11.259	11.959	20.752	15.803	15.976	6.291
1	K2	control	6.70	5.346	15.862	11.256	11.946	20.760	15.782	15.970	6.287
1	K2	control	6.73	5.344	15.876	11.256	11.944	20.771	15.758	15.966	6.284
1	K2	control	6.77	5.339	15.858	11.230	11.911	20.750	15.689	15.948	6.275
1	K2	control	6.82	5.335	15.887	11.253	11.927	20.794	15.695	15.958	6.274
1	K2	control	6.85	5.334	15.911	11.255	11.922	20.802	15.672	15.952	6.268
1	K2	control	6.88	5.331	15.922	11.256	11.915	20.815	15.643	15.949	6.265
1	K2	control	6.92	5.329	15.920	11.258	11.908	20.833	15.599	15.944	6.261
1	K2	control	6.97	5.325	15.928	11.265	11.903	20.843	15.565	15.950	6.257
1	K2	control	7.00	5.324	15.937	11.271	11.890	20.839	15.521	15.933	6.254
1	K2	control	7.03	5.323	15.943	11.279	11.891	20.867	15.484	15.930	6.245
1	K2	control	7.05	5.315	15.943	11.264	11.883	20.869	15.462	15.927	6.243
1	K3	control	0.03	5.313	15.952	11.266	11.285	19.667	14.290	15.551	5.939
1	K3	control	0.07	5.033	17.643	10.615	11.233	19.660	14.266	15.541	5.937
1	K3	control	0.10	5.030	17.689	10.630	11.212	19.669	14.251	15.525	5.940
1	K3	control	0.12	5.027	17.843	10.636	11.193	19.664	14.241	15.504	5.935
1	K3	control	0.15	5.028	18.109	10.631	11.159	19.682	14.243	15.474	5.931
1	K3	control	0.18	5.018	18.588	10.618	11.111	19.679	14.237	15.420	5.920
1	K3	control	0.22	5.011	18.980	10.605	11.066	19.666	14.221	15.381	5.906
1	K3	control	0.25	5.002	19.585	10.603	11.021	19.688	14.215	15.312	5.901
1	K3	control	0.27	4.994	20.200	10.607	10.990	19.589	14.212	15.255	5.884
1	K3	control	0.32	4.988	20.867	10.576	10.947	19.378	14.210	15.201	5.863
1	K3	control	0.35	4.981	21.476	10.567	10.923	19.376	14.214	15.155	5.861
1	K3	control	0.37	4.975	22.065	10.570	10.907	19.433	14.219	15.124	5.849
1	K3	control	0.40	4.969	22.634	10.586	10.890	19.501	14.224	15.095	5.843
1	K3	control	0.45	4.967	23.183	10.605	10.875	19.556	14.226	15.069	5.838
1	K3	control	0.48	4.965	23.634	10.618	10.865	19.589	14.224	15.048	5.835
1	K3	control	0.52	4.963	24.043	10.629	10.857	19.618	14.224	15.025	5.832
1	K3	control	0.55	4.953	24.396	10.628	10.848	19.637	14.221	15.011	5.833
1	K3	control	0.58	4.961	24.763	10.634	10.841	19.639	14.217	14.991	5.835
1	K3	control	0.62	4.961	25.036	10.644	10.839	19.630	14.216	14.970	5.831
1	K3	control	0.65	4.958	25.268	10.641	10.832	19.613	14.210	14.947	5.824
1	K3	control	0.68	4.951	25.457	10.639	10.827	19.602	14.208	14.948	5.835
1	K3	control	0.72	4.961	25.707	10.642	10.825	19.604	14.205	14.939	5.836
1	K3	control	0.75	4.961	25.859	10.644	10.823	19.600	14.203	14.931	5.838
1	K3	control	0.78	4.962	25.989	10.645	10.821	19.602	14.199	14.912	5.831
1	K3	control	0.82	4.956	26.081	10.635	10.808	19.585	14.189	14.901	5.831
1	K3	control	0.87	4.957	26.178	10.638	10.814	19.603	14.200	14.910	5.844
1	K3	control	0.90	4.969	26.292	10.658	10.823	19.622	14.204	14.913	5.849
1	K3	control	0.93	4.973	26.387	10.667	10.827	19.635	14.206	14.914	5.854
1	K3	control	0.97	4.977	26.466	10.674	10.830	19.645	14.206	14.913	5.858
1	K3	control	1.00	4.979	26.534	10.684	10.828	19.656	14.203	14.910	5.862
1	K3	control	1.03	4.981	26.579	10.685	10.828	19.665	14.203	14.910	5.866
1	K3	control	1.07	4.982	26.607	10.686	10.830	19.672	14.205	14.910	5.868
1	K3	control	1.10	4.984	26.619	10.683	10.828	19.670	14.200	14.891	5.858
1	K3	control	1.13	4.974	26.586	10.665	10.811	19.650	14.190	14.883	5.857
1	K3	control	1.17	4.972	26.556	10.652	10.808	19.649	14.194	14.869	5.852
1	K3	control	1.20	4.971	26.524	10.647	10.804	19.646	14.195	14.861	5.851
1	K3	control	1.23	4.969	26.491	10.640	10.799	19.642	14.199	14.853	5.846
1	K3	control	1.27	4.968	26.464	10.637	10.796	19.630	14.205	14.847	5.840
1	K3	control	1.30	4.978	26.445	10.608	10.803	19.477	14.226	14.861	5.833
1	K3	control	1.33	4.971	26.427	10.542	10.798	19.298	14.230	14.857	5.823
1	K3	control	1.37	4.962	26.400	10.492	10.791	19.167	14.234	14.853	5.815
1	K3	control	1.40	4.951	26.376	10.463	10.779	19.115	14.236	14.850	5.806
1	K3	control	1.45	4.936	26.346	10.457	10.765	19.178	14.238	14.843	5.795
1	K3	control	1.48	4.929	26.320	10.477	10.756	19.263	14.241	14.834	5.791
1	K3	control	1.52	4.926	26.300	10.506	10.750	19.344	14.246	14.826	5.789
1	K3	control	1.55	4.925	26.282	10.533	10.746	19.413	14.247	14.817	5.790
1	K3	control	1.58	4.927	26.272	10.561	10.744	19.474	14.255	14.804	5.793
1	K3	control	1.62	4.929	26.249	10.581	10.745	19.522	14.259	14.795	5.796
1	K3	control	1.65	4.934	26.229	10.597	10.746	19.560	14.260	14.788	5.796
1	K3	control	1.68	4.929	26.191	10.609	10.748	19.594	14.268	14.781	5.803
1	K3	control	1.73	4.943	26.154	10.617	10.753	19.627	14.269	14.770	5.808
1	K3	control	1.77	4.937	26.088	10.615	10.752	19.643	14.272	14.758	5.807
1	K3	control	1.80	4.945	26.047	10.617	10.754	19.649	14.278	14.747	5.808
1	K3	control	1.83	4.946	25.979	10.609	10.752	19.642	14.283	14.731	5.803
1	K3	control	1.87	4.943	25.887	10.588	10.736	19.621	14.292	14.704	5.790
1	K3	control	1.90	4.929	25.781	10.553	10.716	19.603	14.292	14.678	5.779
1	K3	control	1.93	4.929	25.680	10.541	10.713	19.595	14.295	14.645	5.764
1	K3	control	1.97	4.916	25.575	10.530	10.715	19.624	14.313	14.636	5.763
1	K3	control	2.02	4.915	25.503	10.517	10.711	19.644	14.320	14.614	5.754
1	K3	control	2.05	4.906	25.446	10.507	10.703	19.665	14.334	14.596	5.741
1	K3	control	2.08	4.902	24.735	10.493	10.700	19.630	14.322	14.584	5.731
1	K3	control	2.12	4.888	23.698	10.470	10.699	19.600	14.313	14.589	5.710
1	K3	control	2.15	4.876	22.262	10.472	10.728	19.616	14.313	14.631	5.705
1	K3	control	2.18	4.875	21.218	10.480	10.761	19.639	14.310	14.666	5.697
1	K3	control	2.22	4.865	20.235	10.479	10.783	19.648	14.300	14.711	5.699
1	K3	control	2.25	4.866	19.347	10.491	10.822	19.679	14.303	14.773	5.706
1	K3	control	2.30	4.870	18.463	10.513	10.879	19.716	14.305	14.850	5.726
1	K3	control	2.33	4.877	17.802	10.528	10.925	19.752	14.315	14.931	5.740
1	K3	control	2.37	4.887	17.220	10.545	10.965	19.776	14.319	14.993	5.754
1	K3	control	2.40	4.896	16.755	10.558	11.005	19.814	14.325	15.053	5.770
1	K3	control	2.43	4.907	16.372	10.574	11.042	19.842	14.329	15.109	5.785
1	K3	control	2.48	4.920	15.940	10.588	11.089	19.877	14.329	15.169	5.804
1	K3	control	2.52	4.930	15.691	10.601	11.120	19.901	14.335	15.218	5.818
1	K3	control	2.55	4.940	15.486	10.612	11.150	19.921	14.338	15.261	5.830
1	K3	control	2.58	4.949	15.313	10.623	11.177	19.940	14.342	15.306	5.838
1	K3	control	2.62	4.958	15.121	10.634	11.201	19.962	14.346	15.348	5.849
1	K3	control	2.65	4.972	15.021	10.643	11.222	19.973	14.348	15.378	5.858
1	K3	control	2.68	4.979	14.931	10.648	11.238	19.983	14.355	15.406	5.865
1	K3	control	2.72	4.985	14.860	10.648	11.253	19.992	14.360	15.428	5.871
1	K3	control	2.77	4.988	14.791	10.664	11.269	19.989	14.362	15.455	5.878
1	K3	control	2.80	4.993	14.744	10.664	11.280	20.004	14.371	15.473	5.883
1	K3	control	2.83	4.996	14.711	10.667	11.290	20.011	14.377	15.488	5.886
1	K3	control	2.87	5.001	14.673	10.670	11.297	20.021	14.377	15.500	5.889
1	K3	control	2.92	5.005	14.654	10.678	11.306	20.024	14.380	15.516	5.890
1	K3	control	2.95	5.007	14.644	10.680	11.307	20.019	14.380	15.520	5.889
1	K3	control	2.98	5.005	14.636	10.674	11.310	20.015	14.387	15.519	5.888
1	K3	control	3.02	5.005	14.642	10.674	11.313	20.018	14.395	15.525	5.889
1	K3	control	3.07	5.008	14.645	10.675	11.322	20.019	14.393	15.530	5.893
1	K3	control	3.10	5.009	14.649	10.675	11.323	20.021	14.398	15.535	5.890
1	K3	control	3.13	5.010	14.656	10.677	11.325	20.027	14.401	15.537	5.893
1	K3	control	3.17	5.010	14.665	10.679	11.319	20.031	14.405	15.543	5.889
1	K3	control	3.20	5.008	14.681	10.682	11.320	20.044	14.413	15.537	5.891
1	K3	control	3.23	5.015	14.701	10.686	11.322	20.052	14.420	15.546	5.892
1	K3	control	3.27	5.016	14.720	10.687	11.321	20.055	14.420	15.546	5.891
1	K3	control	3.32	5.012	14.743	10.689	11.324	20.053	14.429	15.545	5.895
1	K3	control	3.35	5.011	14.763	10.693	11.321	20.055	14.437	15.540	5.889
1	K3	control	3.38	5.011	14.794	10.696	11.329	20.075	14.454	15.557	5.899
1	K3	control	3.42	5.020	14.834	10.710	11.333	20.084	14.462	15.555	5.899
1	K3	control	3.45	5.021	14.869	10.711	11.331	20.091	14.459	15.550	5.898
1	K3	control	3.50	5.020	14.903	10.717	11.327	20.081	14.464	15.553	5.896
1	K3	control	3.53	5.019	14.929	10.711	11.324	20.079	14.466	15.548	5.894
1	K3	control	3.57	5.018	14.954	10.707	11.322	20.080	14.474	15.536	5.892
1	K3	control	3.60	5.015	14.991	10.707	11.321	20.079	14.481	15.537	5.891
1	K3	control	3.65	5.010	15.012	10.702	11.319	20.075	14.474	15.526	5.888
1	K3	control	3.68	5.010	15.043	10.704	11.314	20.081	14.480	15.528	5.883
1	K3	control	3.72	5.008	15.073	10.711	11.315	20.087	14.485	15.530	5.884
1	K3	control	3.75	5.009	15.109	10.712	11.316	20.093	14.495	15.520	5.884
1	K3	control	3.80	5.010	15.162	10.712	11.319	20.092	14.494	15.517	5.886
1	K3	control	3.83	5.009	15.195	10.711	11.311	20.090	14.498	15.517	5.882
1	K3	control	3.87	5.008	15.226	10.716	11.310	20.092	14.502	15.517	5.881
1	K3	control	3.90	5.007	15.258	10.716	11.309	20.092	14.507	15.513	5.880
1	K3	control	3.93	5.005	15.292	10.716	11.308	20.092	14.510	15.505	5.878
1	K3	control	3.97	5.010	15.339	10.710	11.306	20.101	14.516	15.499	5.877
1	K3	control	4.02	5.002	15.374	10.706	11.306	20.095	14.521	15.494	5.878
1	K3	control	4.05	5.001	15.413	10.714	11.309	20.104	14.532	15.504	5.875
1	K3	control	4.08	5.004	15.456	10.721	11.309	20.101	14.537	15.502	5.874
1	K3	control	4.12	5.002	15.498	10.714	11.306	20.106	14.540	15.487	5.872
1	K3	control	4.15	5.006	15.529	10.712	11.304	20.102	14.544	15.483	5.870
1	K3	control	4.18	5.004	15.560	10.711	11.302	20.099	14.549	15.481	5.868
1	K3	control	4.22	5.003	15.591	10.710	11.301	20.101	14.551	15.477	5.867
1	K3	control	4.27	4.995	15.624	10.715	11.296	20.091	14.555	15.476	5.864
1	K3	control	4.30	4.996	15.654	10.713	11.295	20.090	14.558	15.473	5.860
1	K3	control	4.33	4.995	15.685	10.705	11.292	20.089	14.566	15.462	5.860
1	K3	control	4.37	4.993	15.725	10.705	11.291	20.097	14.570	15.457	5.858
1	K3	control	4.42	4.989	15.761	10.708	11.288	20.091	14.573	15.457	5.854
1	K3	control	4.45	4.988	15.788	10.706	11.286	20.094	14.577	15.453	5.852
1	K3	control	4.48	4.986	15.816	10.703	11.285	20.097	14.585	15.439	5.850
1	K3	control	4.52	4.985	15.861	10.703	11.282	20.108	14.585	15.437	5.849
1	K3	control	4.57	4.986	15.904	10.713	11.279	20.108	14.584	15.438	5.849
1	K3	control	4.60	4.985	15.939	10.710	11.280	20.116	14.596	15.431	5.849
1	K3	control	4.63	4.984	15.990	10.711	11.279	20.121	14.595	15.429	5.848
1	K3	control	4.67	4.984	16.032	10.713	11.278	20.131	14.603	15.428	5.848
1	K3	control	4.72	4.984	16.069	10.713	11.278	20.129	14.608	15.428	5.846
1	K3	control	4.75	4.982	16.100	10.717	11.279	20.128	14.613	15.428	5.845
1	K3	control	4.78	4.981	16.129	10.717	11.278	20.124	14.616	15.425	5.844
1	K3	control	4.82	4.981	16.155	10.712	11.277	20.124	14.623	15.415	5.843
1	K3	control	4.87	4.980	16.187	10.710	11.282	20.118	14.623	15.412	5.845
1	K3	control	4.90	4.977	16.201	10.705	11.273	20.113	14.624	15.412	5.838
1	K3	control	4.93	4.976	16.217	10.701	11.272	20.108	14.633	15.405	5.835
1	K3	control	4.97	4.973	16.231	10.697	11.271	20.106	14.634	15.401	5.833
1	K3	control	5.02	4.970	16.245	10.694	11.271	20.098	14.642	15.396	5.830
1	K3	control	5.05	4.969	16.260	10.692	11.269	20.097	14.647	15.393	5.828
1	K3	control	5.08	4.967	16.271	10.692	11.268	20.097	14.651	15.390	5.826
1	K3	control	5.12	4.966	16.301	10.691	11.267	20.097	14.654	15.389	5.824
1	K3	control	5.17	4.968	16.331	10.694	11.270	20.102	14.653	15.388	5.828
1	K3	control	5.20	4.965	16.354	10.695	11.273	20.106	14.657	15.387	5.828
1	K3	control	5.23	4.965	16.384	10.697	11.266	20.113	14.662	15.386	5.825
1	K3	control	5.27	4.966	16.414	10.700	11.266	20.116	14.668	15.385	5.824
1	K3	control	5.32	4.964	16.459	10.702	11.268	20.123	14.670	15.389	5.824
1	K3	control	5.35	4.961	16.488	10.706	11.269	20.127	14.677	15.385	5.824
1	K3	control	5.38	4.964	16.526	10.710	11.271	20.136	14.677	15.387	5.825
1	K3	control	5.42	4.969	16.547	10.711	11.272	20.133	14.679	15.389	5.826
1	K3	control	5.47	4.967	16.567	10.718	11.276	20.137	14.683	15.400	5.829
1	K3	control	5.50	4.967	16.584	10.721	11.278	20.140	14.679	15.403	5.829
1	K3	control	5.53	4.968	16.602	10.722	11.280	20.143	14.689	15.406	5.831
1	K3	control	5.57	4.968	16.624	10.725	11.283	20.148	14.694	15.410	5.827
1	K3	control	5.60	4.969	16.642	10.727	11.286	20.152	14.696	15.415	5.833
1	K3	control	5.63	4.970	16.669	10.724	11.289	20.165	14.702	15.414	5.834
1	K3	control	5.67	4.975	16.687	10.728	11.292	20.170	14.704	15.418	5.836
1	K3	control	5.72	4.972	16.711	10.731	11.298	20.172	14.708	15.423	5.841
1	K3	control	5.75	4.973	16.734	10.734	11.299	20.177	14.711	15.428	5.843
1	K3	control	5.78	4.974	16.752	10.740	11.305	20.177	14.720	15.433	5.840
1	K3	control	5.82	4.974	16.775	10.738	11.307	20.182	14.724	15.439	5.842
1	K3	control	5.85	4.977	16.787	10.743	11.311	20.186	14.724	15.442	5.844
1	K3	control	5.88	4.977	16.803	10.746	11.315	20.198	14.721	15.447	5.845
1	K3	control	5.93	4.980	16.829	10.755	11.318	20.198	14.723	15.458	5.847
1	K3	control	5.97	4.981	16.848	10.749	11.321	20.201	14.730	15.462	5.850
1	K3	control	6.00	4.983	16.873	10.754	11.323	20.206	14.733	15.466	5.851
1	K3	control	6.03	4.977	16.875	10.758	11.328	20.215	14.739	15.469	5.853
1	K3	control	6.08	4.984	16.904	10.761	11.336	20.231	14.738	15.474	5.858
1	K3	control	6.12	4.986	16.940	10.766	11.328	20.239	14.739	15.479	5.854
1	K3	control	6.15	4.986	16.973	10.775	11.335	20.248	14.742	15.485	5.856
1	K3	control	6.18	4.988	17.004	10.776	11.337	20.256	14.744	15.481	5.857
1	K3	control	6.23	4.989	17.040	10.778	11.338	20.262	14.747	15.485	5.862
1	K3	control	6.27	4.986	17.044	10.769	11.344	20.263	14.749	15.489	5.862
1	K3	control	6.30	4.992	17.069	10.779	11.344	20.266	14.752	15.498	5.860
1	K3	control	6.33	4.992	17.081	10.777	11.342	20.264	14.761	15.497	5.860
1	K3	control	6.38	4.991	17.085	10.772	11.351	20.247	14.759	15.496	5.862
1	K3	control	6.42	4.990	17.086	10.767	11.351	20.253	14.764	15.494	5.860
1	K3	control	6.45	4.988	17.086	10.761	11.350	20.246	14.765	15.493	5.857
1	K3	control	6.48	4.983	17.089	10.755	11.347	20.241	14.769	15.479	5.848
1	K3	control	6.52	4.983	17.099	10.754	11.338	20.240	14.772	15.470	5.836
1	K3	control	6.55	4.973	17.112	10.750	11.334	20.237	14.779	15.475	5.841
1	K3	control	6.58	4.979	17.148	10.751	11.331	20.240	14.784	15.470	5.837
1	K3	control	6.62	4.977	17.172	10.747	11.328	20.240	14.778	15.461	5.834
1	K3	control	6.67	4.975	17.189	10.750	11.312	20.214	14.768	15.451	5.830
1	K3	control	6.70	4.971	17.197	10.737	11.318	20.221	14.787	15.455	5.827
1	K3	control	6.73	4.970	17.212	10.734	11.317	20.227	14.790	15.451	5.825
1	K3	control	6.78	4.966	17.226	10.734	11.317	20.222	14.792	15.440	5.825
1	K3	control	6.82	4.964	17.242	10.733	11.312	20.222	14.800	15.440	5.817
1	K3	control	6.85	4.962	17.268	10.733	11.310	20.227	14.796	15.437	5.816
1	K3	control	6.88	4.965	17.282	10.732	11.307	20.222	14.799	15.435	5.814
1	K3	control	6.93	4.959	17.294	10.730	11.306	20.207	14.801	15.434	5.810
1	K3	control	6.97	4.956	17.282	10.719	11.302	20.198	14.808	15.430	5.809
1	K3	control	7.02	4.954	17.293	10.704	11.289	20.171	14.796	15.437	5.798
1	G74/14	thermoresistant_f	0.03	4.943	17.261	10.441	11.110	19.477	14.697	15.434	5.780
1	G74/14	thermoresistant_f	0.07	4.888	18.383	10.440	11.095	19.475	14.683	15.416	5.776
1	G74/14	thermoresistant_f	0.10	4.890	18.519	10.439	11.073	19.452	14.673	15.371	5.767
1	G74/14	thermoresistant_f	0.13	4.877	18.691	10.422	11.036	19.416	14.671	15.353	5.768
1	G74/14	thermoresistant_f	0.17	4.880	19.055	10.406	10.994	19.374	14.668	15.291	5.763
1	G74/14	thermoresistant_f	0.20	4.870	19.531	10.384	10.941	19.328	14.660	15.219	5.747
1	G74/14	thermoresistant_f	0.22	4.862	20.009	10.364	10.899	19.293	14.662	15.148	5.721
1	G74/14	thermoresistant_f	0.25	4.852	20.545	10.357	10.857	19.287	14.658	15.081	5.706
1	G74/14	thermoresistant_f	0.28	4.846	21.033	10.343	10.807	19.258	14.648	15.010	5.691
1	G74/14	thermoresistant_f	0.32	4.835	21.593	10.357	10.784	19.290	14.657	14.961	5.680
1	G74/14	thermoresistant_f	0.35	4.831	22.082	10.369	10.760	19.313	14.657	14.920	5.674
1	G74/14	thermoresistant_f	0.38	4.830	22.082	10.369	10.744	19.327	14.658	14.886	5.671
1	G74/14	thermoresistant_f	0.42	4.827	22.794	10.391	10.728	19.351	14.656	14.846	5.667
1	G74/14	thermoresistant_f	0.45	4.824	23.263	10.399	10.714	19.375	14.640	14.813	5.655
1	G74/14	thermoresistant_f	0.48	4.808	23.381	10.258	10.673	19.245	14.639	14.732	5.624
1	G74/14	thermoresistant_f	0.52	4.753	23.018	9.981	10.568	18.855	14.656	14.570	5.542
1	G74/14	thermoresistant_f	0.55	4.675	22.420	9.703	10.398	18.403	14.659	14.323	5.408
1	G74/14	thermoresistant_f	0.60	4.531	21.635	9.345	10.180	17.739	14.663	13.989	5.219
1	G74/14	thermoresistant_f	0.63	4.354	20.437	8.769	9.873	16.818	14.665	13.492	4.957
1	G74/14	thermoresistant_f	0.67	4.092	18.722	8.084	9.403	15.672	14.665	12.789	4.601
1	G74/14	thermoresistant_f	0.70	3.789	16.898	7.442	8.827	14.536	14.655	11.946	4.199
1	G74/14	thermoresistant_f	0.73	3.474	15.204	6.915	8.078	13.587	14.653	11.069	3.748
1	G74/14	thermoresistant_f	0.77	3.253	14.066	6.582	7.613	12.956	14.656	10.364	3.505
1	G74/14	thermoresistant_f	0.80	3.086	13.224	6.342	7.241	12.495	14.657	9.782	3.335
1	G74/14	thermoresistant_f	0.83	2.967	12.622	6.177	6.950	12.178	14.658	9.317	3.223
1	G74/14	thermoresistant_f	0.87	2.881	12.183	6.050	6.720	11.967	14.658	8.868	3.154
1	G74/14	thermoresistant_f	0.90	2.830	11.921	6.003	6.567	11.869	14.661	8.625	3.120
1	G74/14	thermoresistant_f	0.93	2.801	11.772	5.994	6.466	11.849	14.665	8.456	3.111
1	G74/14	thermoresistant_f	0.97	2.788	11.714	6.012	6.404	11.889	14.665	8.346	3.120
1	G74/14	thermoresistant_f	1.00	2.789	11.754	6.057	6.375	11.990	14.668	8.286	3.145
1	G74/14	thermoresistant_f	1.03	2.799	11.856	6.122	6.374	12.126	14.683	8.280	3.184
1	G74/14	thermoresistant_f	1.07	2.823	12.032	6.218	6.423	12.311	14.753	8.345	3.284
1	G74/14	thermoresistant_f	1.10	2.917	12.253	6.324	6.471	12.516	14.713	8.370	3.293
1	G74/14	thermoresistant_f	1.13	2.894	12.533	6.468	6.544	12.809	14.709	8.465	3.363
1	G74/14	thermoresistant_f	1.18	2.971	12.982	6.686	6.713	13.360	14.710	8.639	3.499
1	G74/14	thermoresistant_f	1.22	3.046	13.528	6.932	6.882	13.851	14.713	8.847	3.629
1	G74/14	thermoresistant_f	1.25	3.132	14.164	7.198	7.079	14.381	14.717	9.097	3.770
1	G74/14	thermoresistant_f	1.28	3.222	14.874	7.471	7.293	14.920	14.722	9.377	3.923
1	G74/14	thermoresistant_f	1.32	3.327	15.711	7.834	7.534	15.487	14.729	9.779	4.092
1	G74/14	thermoresistant_f	1.35	3.427	16.515	8.113	7.776	16.004	14.749	10.112	4.259
1	G74/14	thermoresistant_f	1.38	3.535	17.327	8.351	8.000	16.437	14.755	10.430	4.407
1	G74/14	thermoresistant_f	1.42	3.639	18.287	8.569	8.223	16.830	14.761	10.752	4.550
1	G74/14	thermoresistant_f	1.47	3.758	19.002	8.754	8.483	17.229	14.765	11.080	4.707
1	G74/14	thermoresistant_f	1.50	3.844	19.576	8.908	8.652	17.480	14.770	11.344	4.805
1	G74/14	thermoresistant_f	1.53	3.922	20.071	9.039	8.812	17.711	14.773	11.593	4.895
1	G74/14	thermoresistant_f	1.57	4.000	20.523	9.163	8.960	17.922	14.778	11.822	4.973
1	G74/14	thermoresistant_f	1.60	4.075	20.957	9.296	9.098	18.123	14.776	12.088	5.048
1	G74/14	thermoresistant_f	1.63	4.141	21.315	9.405	9.225	18.321	14.773	12.280	5.114
1	G74/14	thermoresistant_f	1.67	4.203	21.676	9.512	9.346	18.516	14.768	12.465	5.181
1	G74/14	thermoresistant_f	1.70	4.268	22.041	9.622	9.468	18.717	14.763	12.645	5.246
1	G74/14	thermoresistant_f	1.73	4.327	22.373	9.716	9.583	18.891	14.759	12.820	5.311
1	G74/14	thermoresistant_f	1.78	4.404	22.739	9.815	9.707	19.100	14.754	13.005	5.382
1	G74/14	thermoresistant_f	1.82	4.454	22.949	9.892	9.813	19.230	14.758	13.157	5.435
1	G74/14	thermoresistant_f	1.85	4.502	23.072	9.955	9.902	19.331	14.765	13.293	5.483
1	G74/14	thermoresistant_f	1.88	4.547	23.203	10.034	9.987	19.463	14.773	13.423	5.528
1	G74/14	thermoresistant_f	1.92	4.599	23.365	10.133	10.093	19.608	14.783	13.589	5.585
1	G74/14	thermoresistant_f	1.95	4.641	23.508	10.202	10.170	19.726	14.791	13.702	5.627
1	G74/14	thermoresistant_f	1.98	4.684	23.636	10.269	10.242	19.840	14.793	13.808	5.668
1	G74/14	thermoresistant_f	2.02	4.726	23.787	10.344	10.318	19.976	14.803	13.918	5.708
1	G74/14	thermoresistant_f	2.07	4.771	23.900	10.397	10.411	20.063	14.824	14.042	5.760
1	G74/14	thermoresistant_f	2.10	4.800	23.798	10.353	10.452	19.935	14.816	14.087	5.761
1	G74/14	thermoresistant_f	2.13	4.793	23.371	10.247	10.449	19.777	14.806	14.107	5.732
1	G74/14	thermoresistant_f	2.17	4.774	22.853	10.156	10.437	19.635	14.797	14.127	5.676
1	G74/14	thermoresistant_f	2.20	4.748	22.207	10.065	10.433	19.512	14.788	14.132	5.629
1	G74/14	thermoresistant_f	2.25	4.718	21.800	10.011	10.433	19.388	14.784	14.138	5.593
1	G74/14	thermoresistant_f	2.28	4.696	21.453	9.969	10.434	19.319	14.780	14.139	5.559
1	G74/14	thermoresistant_f	2.32	4.675	21.124	9.932	10.428	19.266	14.776	14.144	5.518
1	G74/14	thermoresistant_f	2.35	4.656	20.699	9.903	10.431	19.230	14.774	14.146	5.492
1	G74/14	thermoresistant_f	2.38	4.644	20.439	9.882	10.435	19.197	14.771	14.150	5.474
1	G74/14	thermoresistant_f	2.42	4.631	20.205	9.873	10.443	19.174	14.769	14.159	5.459
1	G74/14	thermoresistant_f	2.47	4.612	19.973	9.864	10.455	19.153	14.764	14.168	5.446
1	G74/14	thermoresistant_f	2.50	4.601	19.755	9.845	10.453	19.125	14.752	14.166	5.422
1	G74/14	thermoresistant_f	2.53	4.585	19.553	9.840	10.464	19.116	14.748	14.176	5.414
1	G74/14	thermoresistant_f	2.57	4.578	19.387	9.849	10.487	19.127	14.758	14.208	5.419
1	G74/14	thermoresistant_f	2.60	4.583	19.232	9.852	10.502	19.131	14.749	14.228	5.417
1	G74/14	thermoresistant_f	2.63	4.584	19.134	9.853	10.516	19.129	14.748	14.243	5.413
1	G74/14	thermoresistant_f	2.68	4.579	19.041	9.861	10.531	19.119	14.744	14.269	5.415
1	G74/14	thermoresistant_f	2.72	4.578	18.973	9.860	10.545	19.122	14.745	14.286	5.412
1	G74/14	thermoresistant_f	2.75	4.576	18.925	9.861	10.556	19.123	14.745	14.303	5.412
1	G74/14	thermoresistant_f	2.78	4.569	18.840	9.854	10.556	19.114	14.721	14.303	5.405
1	G74/14	thermoresistant_f	2.83	4.566	18.784	9.863	10.572	19.116	14.718	14.326	5.405
1	G74/14	thermoresistant_f	2.87	4.566	18.743	9.864	10.582	19.117	14.717	14.344	5.404
1	G74/14	thermoresistant_f	2.90	4.566	18.712	9.865	10.591	19.110	14.717	14.362	5.418
1	G74/14	thermoresistant_f	2.93	4.575	18.710	9.871	10.614	19.116	14.732	14.386	5.415
1	G74/14	thermoresistant_f	2.97	4.576	18.699	9.872	10.622	19.118	14.731	14.398	5.415
1	G74/14	thermoresistant_f	3.00	4.580	18.689	9.873	10.622	19.115	14.730	14.406	5.413
1	G74/14	thermoresistant_f	3.03	4.579	18.682	9.875	10.633	19.113	14.728	14.414	5.412
1	G74/14	thermoresistant_f	3.07	4.578	18.677	9.878	10.640	19.118	14.725	14.423	5.406
1	G74/14	thermoresistant_f	3.12	4.576	18.672	9.888	10.644	19.116	14.724	14.437	5.411
1	G74/14	thermoresistant_f	3.15	4.575	18.673	9.892	10.649	19.120	14.723	14.444	5.410
1	G74/14	thermoresistant_f	3.18	4.575	18.676	9.893	10.654	19.116	14.723	14.454	5.403
1	G74/14	thermoresistant_f	3.22	4.568	18.667	9.889	10.659	19.114	14.722	14.462	5.412
1	G74/14	thermoresistant_f	3.25	4.577	18.690	9.893	10.666	19.125	14.713	14.456	5.403
1	G74/14	thermoresistant_f	3.28	4.572	18.687	9.895	10.668	19.130	14.724	14.474	5.411
1	G74/14	thermoresistant_f	3.32	4.581	18.694	9.902	10.676	19.143	14.724	14.484	5.412
1	G74/14	thermoresistant_f	3.37	4.577	18.702	9.906	10.683	19.142	14.727	14.481	5.408
1	G74/14	thermoresistant_f	3.40	4.568	18.688	9.909	10.683	19.147	14.728	14.497	5.411
1	G74/14	thermoresistant_f	3.43	4.577	18.714	9.918	10.688	19.158	14.731	14.506	5.412
1	G74/14	thermoresistant_f	3.47	4.579	18.725	9.911	10.682	19.150	14.730	14.510	5.411
1	G74/14	thermoresistant_f	3.50	4.579	18.734	9.924	10.696	19.161	14.733	14.518	5.404
1	G74/14	thermoresistant_f	3.53	4.572	18.728	9.915	10.687	19.148	14.730	14.520	5.411
1	G74/14	thermoresistant_f	3.58	4.581	18.759	9.931	10.708	19.165	14.728	14.529	5.416
1	G74/14	thermoresistant_f	3.62	4.581	18.777	9.935	10.691	19.154	14.715	14.524	5.413
1	G74/14	thermoresistant_f	3.65	4.582	18.791	9.943	10.710	19.171	14.729	14.546	5.415
1	G74/14	thermoresistant_f	3.68	4.584	18.813	9.942	10.713	19.172	14.733	14.536	5.407
1	G74/14	thermoresistant_f	3.73	4.583	18.839	9.946	10.722	19.180	14.733	14.555	5.420
1	G74/14	thermoresistant_f	3.77	4.584	18.863	9.951	10.727	19.184	14.733	14.562	5.422
1	G74/14	thermoresistant_f	3.80	4.584	18.890	9.953	10.720	19.164	14.720	14.551	5.412
1	G74/14	thermoresistant_f	3.83	4.577	18.890	9.945	10.716	19.168	14.719	14.562	5.410
1	G74/14	thermoresistant_f	3.87	4.578	18.925	9.954	10.722	19.180	14.721	14.567	5.412
1	G74/14	thermoresistant_f	3.92	4.582	18.954	9.961	10.738	19.193	14.737	14.592	5.429
1	G74/14	thermoresistant_f	3.95	4.595	19.006	9.978	10.747	19.198	14.741	14.605	5.429
1	G74/14	thermoresistant_f	3.98	4.596	19.044	9.988	10.751	19.198	14.742	14.615	5.432
1	G74/14	thermoresistant_f	4.02	4.598	19.090	9.987	10.755	19.207	14.746	14.620	5.435
1	G74/14	thermoresistant_f	4.05	4.605	19.124	9.994	10.761	19.211	14.744	14.624	5.437
1	G74/14	thermoresistant_f	4.08	4.606	19.154	9.999	10.764	19.218	14.748	14.624	5.436
1	G74/14	thermoresistant_f	4.13	4.603	19.184	10.005	10.772	19.227	14.749	14.642	5.438
1	G74/14	thermoresistant_f	4.17	4.595	19.192	10.001	10.761	19.216	14.739	14.631	5.434
1	G74/14	thermoresistant_f	4.20	4.597	19.224	10.008	10.766	19.229	14.738	14.640	5.437
1	G74/14	thermoresistant_f	4.23	4.600	19.249	10.017	10.773	19.242	14.742	14.650	5.441
1	G74/14	thermoresistant_f	4.27	4.603	19.277	10.026	10.779	19.263	14.736	14.660	5.446
1	G74/14	thermoresistant_f	4.32	4.610	19.308	10.041	10.787	19.272	14.740	14.677	5.452
1	G74/14	thermoresistant_f	4.35	4.612	19.330	10.048	10.793	19.283	14.741	14.687	5.456
1	G74/14	thermoresistant_f	4.38	4.616	19.360	10.052	10.799	19.294	14.747	14.694	5.459
1	G74/14	thermoresistant_f	4.42	4.619	19.395	10.059	10.804	19.306	14.741	14.704	5.462
1	G74/14	thermoresistant_f	4.47	4.621	19.426	10.070	10.813	19.313	14.749	14.721	5.466
1	G74/14	thermoresistant_f	4.50	4.624	19.453	10.077	10.817	19.318	14.751	14.729	5.470
1	G74/14	thermoresistant_f	4.53	4.623	19.486	10.082	10.822	19.320	14.752	14.738	5.473
1	G74/14	thermoresistant_f	4.57	4.630	19.517	10.086	10.828	19.326	14.760	14.753	5.485
1	G74/14	thermoresistant_f	4.62	4.644	19.585	10.105	10.854	19.353	14.772	14.770	5.496
1	G74/14	thermoresistant_f	4.65	4.648	19.622	10.112	10.859	19.363	14.772	14.778	5.498
1	G74/14	thermoresistant_f	4.68	4.650	19.653	10.117	10.863	19.373	14.776	14.787	5.502
1	G74/14	thermoresistant_f	4.72	4.653	19.685	10.123	10.868	19.376	14.776	14.793	5.504
1	G74/14	thermoresistant_f	4.75	4.655	19.714	10.128	10.866	19.380	14.777	14.805	5.504
1	G74/14	thermoresistant_f	4.78	4.656	19.749	10.134	10.870	19.396	14.780	14.812	5.507
1	G74/14	thermoresistant_f	4.83	4.660	19.774	10.140	10.878	19.404	14.781	14.818	5.513
1	G74/14	thermoresistant_f	4.87	4.659	19.794	10.142	10.877	19.402	14.780	14.827	5.510
1	G74/14	thermoresistant_f	4.90	4.662	19.820	10.149	10.882	19.406	14.788	14.832	5.513
1	G74/14	thermoresistant_f	4.95	4.666	19.858	10.153	10.886	19.407	14.781	14.843	5.517
1	G74/14	thermoresistant_f	4.98	4.668	19.882	10.162	10.891	19.411	14.786	14.852	5.519
1	G74/14	thermoresistant_f	5.02	4.669	19.906	10.168	10.892	19.416	14.787	14.857	5.521
1	G74/14	thermoresistant_f	5.05	4.671	19.928	10.173	10.895	19.424	14.788	14.863	5.524
1	G74/14	thermoresistant_f	5.08	4.673	19.956	10.173	10.901	19.441	14.793	14.866	5.527
1	G74/14	thermoresistant_f	5.13	4.676	19.978	10.178	10.909	19.446	14.796	14.875	5.533
1	G74/14	thermoresistant_f	5.17	4.678	20.001	10.183	10.911	19.451	14.799	14.886	5.532
1	G74/14	thermoresistant_f	5.20	4.680	20.030	10.188	10.914	19.445	14.806	14.888	5.533
1	G74/14	thermoresistant_f	5.25	4.683	20.065	10.190	10.921	19.437	14.802	14.892	5.539
1	G74/14	thermoresistant_f	5.28	4.685	20.089	10.191	10.924	19.439	14.802	14.897	5.541
1	G74/14	thermoresistant_f	5.32	4.685	20.112	10.194	10.927	19.438	14.804	14.901	5.542
1	G74/14	thermoresistant_f	5.35	4.687	20.132	10.194	10.922	19.436	14.805	14.908	5.541
1	G74/14	thermoresistant_f	5.38	4.687	20.164	10.196	10.924	19.438	14.794	14.899	5.532
1	G74/14	thermoresistant_f	5.43	4.678	20.168	10.183	10.915	19.409	14.794	14.899	5.536
1	G74/14	thermoresistant_f	5.47	4.679	20.184	10.185	10.916	19.409	14.797	14.907	5.533
1	G74/14	thermoresistant_f	5.50	4.680	20.203	10.190	10.919	19.410	14.803	14.908	5.535
1	G74/14	thermoresistant_f	5.55	4.682	20.233	10.193	10.928	19.412	14.799	14.913	5.542
1	G74/14	thermoresistant_f	5.58	4.685	20.252	10.198	10.925	19.418	14.804	14.923	5.541
1	G74/14	thermoresistant_f	5.62	4.685	20.272	10.201	10.927	19.423	14.808	14.925	5.545
1	G74/14	thermoresistant_f	5.65	4.688	20.297	10.206	10.930	19.435	14.809	14.931	5.545
1	G74/14	thermoresistant_f	5.70	5.528	20.316	10.207	10.929	19.438	14.810	14.936	5.553
1	G74/14	thermoresistant_f	5.73	4.691	20.332	10.215	10.941	19.446	14.813	14.939	5.555
1	G74/14	thermoresistant_f	5.77	4.692	20.345	10.219	10.941	19.452	14.812	14.943	5.556
1	G74/14	thermoresistant_f	5.80	4.691	20.358	10.221	10.943	19.458	14.814	14.947	5.558
1	G74/14	thermoresistant_f	5.83	4.696	20.374	10.227	10.946	19.463	14.817	14.953	5.563
1	G74/14	thermoresistant_f	5.87	4.707	20.407	10.250	10.959	19.499	14.840	14.972	5.568
1	G74/14	thermoresistant_f	5.90	4.710	20.435	10.258	10.960	19.523	14.835	14.979	5.572
1	G74/14	thermoresistant_f	5.95	4.714	20.447	10.264	10.966	19.537	14.837	14.980	5.577
1	G74/14	thermoresistant_f	5.98	4.715	20.453	10.270	10.961	19.551	14.837	14.986	5.575
1	G74/14	thermoresistant_f	6.02	4.717	20.465	10.277	10.963	19.570	14.840	14.989	5.577
1	G74/14	thermoresistant_f	6.07	4.718	20.472	10.285	10.967	19.580	14.841	14.994	5.576
1	G74/14	thermoresistant_f	6.10	4.719	20.483	10.288	10.968	19.579	14.847	14.996	5.578
1	G74/14	thermoresistant_f	6.13	4.721	20.508	10.289	10.970	19.578	14.843	14.998	5.578
1	G74/14	thermoresistant_f	6.18	4.723	20.528	10.294	10.969	19.561	14.845	15.008	5.580
1	G74/14	thermoresistant_f	6.22	4.723	20.548	10.287	10.972	19.556	14.853	15.009	5.582
1	G74/14	thermoresistant_f	6.25	4.726	20.582	10.290	10.974	19.550	14.855	15.011	5.582
1	G74/14	thermoresistant_f	6.28	4.725	20.590	10.292	10.974	19.573	14.852	15.015	5.584
1	G74/14	thermoresistant_f	6.33	4.725	20.602	10.303	10.978	19.587	14.852	15.023	5.583
1	G74/14	thermoresistant_f	6.37	4.726	20.609	10.306	10.980	19.601	14.859	15.021	5.586
1	G74/14	thermoresistant_f	6.40	4.728	20.632	10.310	10.981	19.597	14.863	15.025	5.586
1	G74/14	thermoresistant_f	6.43	4.729	20.637	10.310	10.982	19.601	14.857	15.025	5.587
1	G74/14	thermoresistant_f	6.48	4.731	20.653	10.319	10.983	19.609	14.859	15.035	5.589
1	G74/14	thermoresistant_f	6.52	4.732	20.661	10.323	10.985	19.617	14.857	15.039	5.590
1	G74/14	thermoresistant_f	6.55	4.733	20.672	10.326	10.985	19.624	14.861	15.041	5.591
1	G74/14	thermoresistant_f	6.58	4.734	20.681	10.325	10.988	19.630	14.867	15.036	5.591
1	G74/14	thermoresistant_f	6.63	4.735	20.697	10.329	10.994	19.639	14.866	15.040	5.597
1	G74/14	thermoresistant_f	6.67	4.735	20.713	10.331	10.997	19.637	14.868	15.047	5.598
1	G74/14	thermoresistant_f	6.70	4.738	20.730	10.333	11.000	19.635	14.868	15.051	5.600
1	G74/14	thermoresistant_f	6.73	4.738	20.751	10.335	11.002	19.632	14.871	15.055	5.601
1	G74/14	thermoresistant_f	6.77	4.738	20.761	10.328	10.988	19.627	14.876	15.054	5.596
1	G74/14	thermoresistant_f	6.80	4.739	20.790	10.341	11.002	19.643	14.872	15.062	5.599
1	G74/14	thermoresistant_f	6.83	4.745	20.813	10.345	10.996	19.632	14.875	15.066	5.601
1	G74/14	thermoresistant_f	6.88	4.743	20.829	10.345	11.010	19.619	14.862	15.055	5.596
1	G74/14	thermoresistant_f	6.92	4.734	20.821	10.331	10.992	19.614	14.866	15.056	5.593
1	G74/14	thermoresistant_f	6.95	4.733	20.838	10.326	10.995	19.615	14.868	15.061	5.594
1	G74/14	thermoresistant_f	6.98	4.735	20.850	10.335	10.998	19.618	14.870	15.065	5.596
1	G74/14	thermoresistant_f	7.02	4.736	20.859	10.338	10.999	19.624	14.870	15.067	5.597
1	G74/14	thermoresistant_f	7.07	4.736	20.858	10.341	11.007	19.635	14.868	15.068	5.596
1	G48/12	thermoresistant_f	0.03	4.737	21.428	10.425	11.010	19.487	14.937	15.490	5.870
1	G48/12	thermoresistant_f	0.07	4.952	21.393	10.437	10.997	19.497	14.926	15.471	5.870
1	G48/12	thermoresistant_f	0.10	4.956	21.482	10.460	10.983	19.508	14.923	15.441	5.870
1	G48/12	thermoresistant_f	0.13	4.957	21.620	10.476	10.963	19.529	14.913	15.419	5.870
1	G48/12	thermoresistant_f	0.17	4.960	21.863	10.479	10.938	19.532	14.910	15.366	5.870
1	G48/12	thermoresistant_f	0.20	4.956	22.144	10.455	10.900	19.502	14.912	15.301	5.860
1	G48/12	thermoresistant_f	0.22	4.948	22.380	10.416	10.866	19.454	14.915	15.225	5.834
1	G48/12	thermoresistant_f	0.25	4.932	22.600	10.366	10.812	19.415	14.914	15.139	5.807
1	G48/12	thermoresistant_f	0.28	4.919	22.783	10.321	10.755	19.350	14.934	15.054	5.777
1	G48/12	thermoresistant_f	0.32	4.897	22.962	10.286	10.706	19.300	14.942	14.961	5.733
1	G48/12	thermoresistant_f	0.35	4.869	23.047	10.242	10.640	19.242	14.925	14.872	5.706
1	G48/12	thermoresistant_f	0.38	4.861	23.218	10.245	10.619	19.252	14.945	14.831	5.682
1	G48/12	thermoresistant_f	0.42	4.847	23.377	10.240	10.588	19.256	14.949	14.766	5.662
1	G48/12	thermoresistant_f	0.45	4.834	23.558	10.253	10.566	19.282	14.958	14.708	5.648
1	G48/12	thermoresistant_f	0.48	4.826	23.724	10.273	10.554	19.321	14.963	14.682	5.643
1	G48/12	thermoresistant_f	0.52	4.823	23.905	10.301	10.551	19.373	14.972	14.668	5.644
1	G48/12	thermoresistant_f	0.55	4.820	24.090	10.331	10.557	19.431	14.980	14.666	5.651
1	G48/12	thermoresistant_f	0.58	4.827	24.314	10.362	10.565	19.489	14.971	14.671	5.662
1	G48/12	thermoresistant_f	0.62	4.832	24.470	10.397	10.582	19.556	14.996	14.688	5.676
1	G48/12	thermoresistant_f	0.65	4.842	24.619	10.433	10.605	19.622	15.003	14.695	5.680
1	G48/12	thermoresistant_f	0.68	4.838	24.717	10.444	10.603	19.649	14.987	14.706	5.693
1	G48/12	thermoresistant_f	0.73	4.850	24.812	10.473	10.631	19.718	14.999	14.737	5.712
1	G48/12	thermoresistant_f	0.77	4.863	24.897	10.496	10.648	19.763	15.007	14.759	5.726
1	G48/12	thermoresistant_f	0.80	4.871	24.964	10.518	10.668	19.805	15.012	14.781	5.738
1	G48/12	thermoresistant_f	0.83	4.880	25.014	10.537	10.688	19.845	15.020	14.803	5.745
1	G48/12	thermoresistant_f	0.87	4.888	25.048	10.557	10.725	19.904	15.046	14.845	5.780
1	G48/12	thermoresistant_f	0.90	4.911	25.105	10.592	10.745	19.945	15.058	14.869	5.790
1	G48/12	thermoresistant_f	0.93	4.919	25.119	10.604	10.758	19.976	15.062	14.882	5.797
1	G48/12	thermoresistant_f	0.97	4.926	25.111	10.619	10.771	20.015	15.069	14.895	5.803
1	G48/12	thermoresistant_f	1.00	4.932	25.095	10.640	10.785	20.061	15.076	14.916	5.811
1	G48/12	thermoresistant_f	1.03	4.940	25.070	10.668	10.801	20.120	15.084	14.933	5.821
1	G48/12	thermoresistant_f	1.07	4.950	25.049	10.706	10.818	20.196	15.088	14.952	5.833
1	G48/12	thermoresistant_f	1.10	4.961	25.026	10.760	10.840	20.308	15.095	14.978	5.852
1	G48/12	thermoresistant_f	1.13	4.977	24.996	10.832	10.840	20.456	15.100	15.012	5.878
1	G48/12	thermoresistant_f	1.17	5.003	24.922	10.936	10.909	20.681	15.113	15.061	5.917
1	G48/12	thermoresistant_f	1.20	5.032	24.845	11.059	10.952	20.937	15.122	15.118	5.965
1	G48/12	thermoresistant_f	1.23	5.070	24.772	11.199	11.005	21.236	15.130	15.183	6.020
1	G48/12	thermoresistant_f	1.27	5.111	24.692	11.348	11.058	21.565	15.132	15.251	6.081
1	G48/12	thermoresistant_f	1.32	5.171	24.608	11.505	11.131	21.991	15.124	15.329	6.179
1	G48/12	thermoresistant_f	1.35	5.231	24.564	11.686	11.234	22.331	15.165	15.449	6.255
1	G48/12	thermoresistant_f	1.38	5.290	24.536	11.832	11.313	22.625	15.177	15.543	6.325
1	G48/12	thermoresistant_f	1.42	5.346	24.487	11.965	11.387	22.886	15.189	15.632	6.390
1	G48/12	thermoresistant_f	1.45	5.403	24.447	12.094	11.448	23.090	15.180	15.715	6.437
1	G48/12	thermoresistant_f	1.48	5.437	24.354	12.187	11.516	23.273	15.190	15.799	6.492
1	G48/12	thermoresistant_f	1.52	5.485	24.295	12.290	11.592	23.489	15.200	15.888	6.547
1	G48/12	thermoresistant_f	1.55	5.535	24.229	12.404	11.667	23.733	15.215	15.974	6.601
1	G48/12	thermoresistant_f	1.60	5.617	24.167	12.547	11.778	24.049	15.261	16.105	6.682
1	G48/12	thermoresistant_f	1.63	5.666	24.126	12.643	11.859	24.211	15.277	16.190	6.729
1	G48/12	thermoresistant_f	1.67	5.708	24.071	12.729	11.930	24.403	15.295	16.273	6.776
1	G48/12	thermoresistant_f	1.70	5.751	24.005	12.825	12.005	24.612	15.307	16.348	6.816
1	G48/12	thermoresistant_f	1.73	5.791	23.925	12.953	12.092	24.842	15.325	16.452	6.872
1	G48/12	thermoresistant_f	1.77	5.832	23.878	13.039	12.164	25.010	15.341	16.527	6.906
1	G48/12	thermoresistant_f	1.80	5.865	23.811	13.108	12.231	25.143	15.355	16.598	6.939
1	G48/12	thermoresistant_f	1.83	5.895	23.741	13.163	12.295	25.267	15.367	16.661	6.964
1	G48/12	thermoresistant_f	1.88	5.928	23.621	13.212	12.366	25.399	15.384	16.725	6.988
1	G48/12	thermoresistant_f	1.92	5.948	23.531	13.242	12.422	25.430	15.378	16.749	6.983
1	G48/12	thermoresistant_f	1.95	5.946	23.410	13.243	12.447	25.489	15.408	16.809	7.001
1	G48/12	thermoresistant_f	1.98	5.972	23.348	13.289	12.518	25.554	15.428	16.857	7.006
1	G48/12	thermoresistant_f	2.02	5.988	23.270	13.317	12.574	25.601	15.447	16.905	7.001
1	G48/12	thermoresistant_f	2.05	5.982	23.153	13.283	12.610	25.738	15.459	16.926	6.986
1	G48/12	thermoresistant_f	2.08	5.972	22.824	13.138	12.636	25.255	15.463	16.945	6.934
1	G48/12	thermoresistant_f	2.12	5.933	21.902	12.825	12.653	24.557	15.441	16.949	6.827
1	G48/12	thermoresistant_f	2.17	5.821	21.019	12.527	12.714	23.740	15.448	17.007	6.707
1	G48/12	thermoresistant_f	2.20	5.748	20.363	12.290	12.775	23.316	15.482	17.108	6.648
1	G48/12	thermoresistant_f	2.23	5.698	19.866	12.215	12.856	23.074	15.500	17.176	6.598
1	G48/12	thermoresistant_f	2.27	5.647	19.374	12.145	12.905	22.893	15.504	17.237	6.557
1	G48/12	thermoresistant_f	2.32	5.586	18.944	12.072	12.961	22.663	15.506	17.303	6.510
1	G48/12	thermoresistant_f	2.35	5.551	18.588	12.011	12.999	22.530	15.505	17.350	6.482
1	G48/12	thermoresistant_f	2.38	5.519	18.288	11.963	13.036	22.427	15.510	17.402	6.461
1	G48/12	thermoresistant_f	2.42	5.496	18.040	11.930	13.067	22.343	15.507	17.446	6.446
1	G48/12	thermoresistant_f	2.45	5.474	17.764	11.889	13.100	22.280	15.508	17.495	6.432
1	G48/12	thermoresistant_f	2.48	5.464	17.599	11.870	13.125	22.226	15.490	17.513	6.408
1	G48/12	thermoresistant_f	2.53	5.431	17.423	11.831	13.128	22.128	15.478	17.537	6.403
1	G48/12	thermoresistant_f	2.57	5.421	17.295	11.816	13.165	22.115	15.498	17.600	6.414
1	G48/12	thermoresistant_f	2.60	5.432	17.220	11.836	13.195	22.097	15.505	17.641	6.415
1	G48/12	thermoresistant_f	2.63	5.430	17.122	11.820	13.210	22.081	15.508	17.673	6.415
1	G48/12	thermoresistant_f	2.67	5.432	17.058	11.818	13.223	22.073	15.508	17.695	6.417
1	G48/12	thermoresistant_f	2.72	5.429	17.002	11.817	13.235	22.068	15.507	17.715	6.421
1	G48/12	thermoresistant_f	2.75	5.428	16.958	11.819	13.245	22.068	15.506	17.730	6.422
1	G48/12	thermoresistant_f	2.78	5.429	16.920	11.823	13.246	22.071	15.510	17.743	6.419
1	G48/12	thermoresistant_f	2.82	5.432	16.890	11.806	13.228	22.048	15.487	17.721	6.402
1	G48/12	thermoresistant_f	2.85	5.417	16.860	11.806	13.226	22.045	15.484	17.725	6.404
1	G48/12	thermoresistant_f	2.88	5.419	16.836	11.806	13.227	22.047	15.479	17.730	6.419
1	G48/12	thermoresistant_f	2.93	5.438	16.856	11.833	13.252	22.068	15.504	17.775	6.428
1	G48/12	thermoresistant_f	2.97	5.442	16.867	11.832	13.255	22.063	15.507	17.781	6.429
1	G48/12	thermoresistant_f	3.00	5.444	16.874	11.831	13.252	22.051	15.506	17.782	6.428
1	G48/12	thermoresistant_f	3.03	5.444	16.881	11.826	13.249	22.034	15.507	17.780	6.426
1	G48/12	thermoresistant_f	3.07	5.441	16.887	11.808	13.241	22.024	15.508	17.769	6.424
1	G48/12	thermoresistant_f	3.10	5.447	16.897	11.804	13.237	22.011	15.503	17.761	6.419
1	G48/12	thermoresistant_f	3.15	5.437	16.898	11.790	13.230	21.990	15.500	17.754	6.415
1	G48/12	thermoresistant_f	3.18	5.432	16.906	11.788	13.222	21.971	15.505	17.754	6.409
1	G48/12	thermoresistant_f	3.22	5.435	16.924	11.777	13.212	21.974	15.504	17.732	6.409
1	G48/12	thermoresistant_f	3.25	5.439	16.934	11.780	13.203	21.975	15.503	17.719	6.404
1	G48/12	thermoresistant_f	3.28	5.436	16.943	11.777	13.187	21.980	15.487	17.695	6.386
1	G48/12	thermoresistant_f	3.32	5.419	16.930	11.754	13.158	21.948	15.481	17.671	6.379
1	G48/12	thermoresistant_f	3.37	5.410	16.930	11.754	13.139	21.933	15.481	17.662	6.375
1	G48/12	thermoresistant_f	3.40	5.408	16.948	11.762	13.149	21.955	15.513	17.671	6.387
1	G48/12	thermoresistant_f	3.43	5.422	16.990	11.767	13.146	21.960	15.521	17.665	6.386
1	G48/12	thermoresistant_f	3.47	5.422	17.015	11.764	13.136	21.956	15.524	17.647	6.382
1	G48/12	thermoresistant_f	3.52	5.419	17.031	11.761	13.129	21.954	15.521	17.635	6.380
1	G48/12	thermoresistant_f	3.55	5.415	17.047	11.755	13.119	21.949	15.521	17.622	6.376
1	G48/12	thermoresistant_f	3.58	5.413	17.065	11.751	13.107	21.939	15.520	17.604	6.370
1	G48/12	thermoresistant_f	3.62	5.408	17.079	11.744	13.088	21.933	15.523	17.596	6.358
1	G48/12	thermoresistant_f	3.65	5.403	17.103	11.738	13.072	21.931	15.520	17.565	6.351
1	G48/12	thermoresistant_f	3.68	5.399	17.117	11.734	13.061	21.929	15.521	17.546	6.348
1	G48/12	thermoresistant_f	3.72	5.396	17.113	11.712	13.031	21.902	15.499	17.512	6.327
1	G48/12	thermoresistant_f	3.77	5.378	17.121	11.708	13.022	21.887	15.500	17.493	6.325
1	G48/12	thermoresistant_f	3.80	5.374	17.132	11.703	13.010	21.901	15.528	17.510	6.333
1	G48/12	thermoresistant_f	3.83	5.387	17.182	11.703	13.022	21.905	15.537	17.505	6.330
1	G48/12	thermoresistant_f	3.87	5.390	17.207	11.713	13.011	21.898	15.535	17.491	6.326
1	G48/12	thermoresistant_f	3.90	5.387	17.224	11.704	13.001	21.882	15.539	17.481	6.321
1	G48/12	thermoresistant_f	3.93	5.382	17.237	11.693	12.988	21.862	15.539	17.464	6.313
1	G48/12	thermoresistant_f	3.98	5.370	17.258	11.684	12.975	21.816	15.540	17.453	6.303
1	G48/12	thermoresistant_f	4.02	5.364	17.278	11.661	12.962	21.785	15.545	17.426	6.296
1	G48/12	thermoresistant_f	4.05	5.357	17.308	11.648	12.948	21.757	15.546	17.410	6.290
1	G48/12	thermoresistant_f	4.08	5.351	17.332	11.634	12.933	21.740	15.540	17.378	6.269
1	G48/12	thermoresistant_f	4.13	5.342	17.337	11.612	12.891	21.687	15.514	17.352	6.256
1	G48/12	thermoresistant_f	4.17	5.322	17.339	11.599	12.874	21.677	15.513	17.333	6.248
1	G48/12	thermoresistant_f	4.20	5.316	17.352	11.594	12.860	21.671	15.514	17.315	6.256
1	G48/12	thermoresistant_f	4.23	5.321	17.391	11.610	12.872	21.702	15.542	17.332	6.255
1	G48/12	thermoresistant_f	4.27	5.323	17.431	11.605	12.855	21.714	15.549	17.310	6.252
1	G48/12	thermoresistant_f	4.30	5.326	17.458	11.602	12.847	21.712	15.552	17.293	6.246
1	G48/12	thermoresistant_f	4.35	5.316	17.480	11.597	12.836	21.703	15.552	17.274	6.243
1	G48/12	thermoresistant_f	4.38	5.311	17.503	11.592	12.816	21.696	15.555	17.260	6.232
1	G48/12	thermoresistant_f	4.42	5.306	17.531	11.584	12.797	21.691	15.556	17.226	6.222
1	G48/12	thermoresistant_f	4.45	5.306	17.551	11.574	12.782	21.680	15.555	17.207	6.217
1	G48/12	thermoresistant_f	4.48	5.298	17.555	11.551	12.751	21.636	15.533	17.162	6.194
1	G48/12	thermoresistant_f	4.52	5.281	17.559	11.536	12.732	21.623	15.532	17.139	6.187
1	G48/12	thermoresistant_f	4.57	5.271	17.570	11.535	12.715	21.623	15.552	17.150	6.196
1	G48/12	thermoresistant_f	4.60	5.283	17.617	11.553	12.729	21.625	15.564	17.148	6.194
1	G48/12	thermoresistant_f	4.63	5.280	17.648	11.548	12.719	21.614	15.567	17.134	6.189
1	G48/12	thermoresistant_f	4.67	5.275	17.674	11.541	12.706	21.606	15.568	17.118	6.184
1	G48/12	thermoresistant_f	4.70	5.271	17.704	11.526	12.692	21.606	15.570	17.090	6.177
1	G48/12	thermoresistant_f	4.73	5.272	17.729	11.521	12.681	21.596	15.573	17.075	6.168
1	G48/12	thermoresistant_f	4.77	5.262	17.743	11.504	12.660	21.569	15.560	17.035	6.158
1	G48/12	thermoresistant_f	4.80	5.255	17.753	11.495	12.644	21.555	15.541	17.006	6.139
1	G48/12	thermoresistant_f	4.85	5.228	17.745	11.473	12.609	21.516	15.537	16.988	6.131
1	G48/12	thermoresistant_f	4.88	5.226	17.757	11.470	12.601	21.522	15.545	16.966	6.134
1	G48/12	thermoresistant_f	4.92	5.237	17.808	11.491	12.617	21.554	15.576	16.988	6.142
1	G48/12	thermoresistant_f	4.95	5.237	17.845	11.494	12.611	21.557	15.581	16.978	6.141
1	G48/12	thermoresistant_f	5.00	5.237	17.885	11.491	12.606	21.546	15.575	16.964	6.141
1	G48/12	thermoresistant_f	5.03	5.235	17.911	11.484	12.598	21.533	15.577	16.952	6.139
1	G48/12	thermoresistant_f	5.07	5.231	17.930	11.474	12.577	21.517	15.577	16.941	6.129
1	G48/12	thermoresistant_f	5.10	5.222	17.946	11.456	12.565	21.496	15.583	16.921	6.122
1	G48/12	thermoresistant_f	5.15	5.219	17.966	11.443	12.559	21.442	15.559	16.878	6.103
1	G48/12	thermoresistant_f	5.18	5.198	17.964	11.426	12.542	21.445	15.580	16.888	6.112
1	G48/12	thermoresistant_f	5.22	5.209	17.985	11.419	12.537	21.425	15.584	16.876	6.108
1	G48/12	thermoresistant_f	5.25	5.204	18.012	11.410	12.526	21.404	15.584	16.864	6.101
1	G48/12	thermoresistant_f	5.28	5.199	18.037	11.398	12.509	21.379	15.594	16.841	6.090
1	G48/12	thermoresistant_f	5.32	5.194	18.069	11.372	12.478	21.344	15.569	16.798	6.068
1	G48/12	thermoresistant_f	5.35	5.174	18.052	11.361	12.461	21.341	15.561	16.781	6.062
1	G48/12	thermoresistant_f	5.40	5.169	18.065	11.359	12.455	21.337	15.563	16.768	6.064
1	G48/12	thermoresistant_f	5.43	5.180	18.107	11.380	12.461	21.366	15.588	16.788	6.071
1	G48/12	thermoresistant_f	5.47	5.178	18.146	11.382	12.452	21.383	15.591	16.769	6.068
1	G48/12	thermoresistant_f	5.50	5.180	18.172	11.384	12.445	21.388	15.592	16.760	6.069
1	G48/12	thermoresistant_f	5.53	5.181	18.200	11.385	12.438	21.390	15.596	16.753	6.067
1	G48/12	thermoresistant_f	5.58	5.175	18.225	11.385	12.438	21.385	15.599	16.742	6.066
1	G48/12	thermoresistant_f	5.62	5.173	18.249	11.382	12.426	21.378	15.605	16.729	6.063
1	G48/12	thermoresistant_f	5.65	5.171	18.277	11.377	12.418	21.378	15.601	16.720	6.057
1	G48/12	thermoresistant_f	5.70	5.170	18.293	11.374	12.416	21.348	15.581	16.689	6.046
1	G48/12	thermoresistant_f	5.73	5.153	18.283	11.351	12.399	21.364	15.598	16.702	6.055
1	G48/12	thermoresistant_f	5.77	5.165	18.328	11.366	12.392	21.369	15.598	16.683	6.047
1	G48/12	thermoresistant_f	5.80	5.164	18.346	11.362	12.386	21.363	15.583	16.673	6.045
1	G48/12	thermoresistant_f	5.85	5.156	18.362	11.361	12.377	21.337	15.579	16.646	6.033
1	G48/12	thermoresistant_f	5.88	5.141	18.351	11.343	12.373	21.369	15.598	16.664	6.041
1	G48/12	thermoresistant_f	5.92	5.155	18.409	11.372	12.374	21.396	15.604	16.660	6.045
1	G48/12	thermoresistant_f	5.95	5.162	18.435	11.378	12.371	21.407	15.606	16.650	6.044
1	G48/12	thermoresistant_f	5.98	5.162	18.455	11.381	12.367	21.415	15.607	16.649	6.044
1	G48/12	thermoresistant_f	6.03	5.159	18.482	11.383	12.371	21.390	15.590	16.623	6.035
1	G48/12	thermoresistant_f	6.07	5.144	18.479	11.361	12.337	21.384	15.592	16.612	6.029
1	G48/12	thermoresistant_f	6.10	5.144	18.500	11.363	12.338	21.393	15.596	16.613	6.031
1	G48/12	thermoresistant_f	6.13	5.146	18.527	11.383	12.355	21.429	15.616	16.637	6.045
1	G48/12	thermoresistant_f	6.17	5.163	18.560	11.392	12.359	21.446	15.620	16.640	6.047
1	G48/12	thermoresistant_f	6.22	5.162	18.594	11.400	12.354	21.444	15.621	16.640	6.046
1	G48/12	thermoresistant_f	6.25	5.160	18.617	11.402	12.355	21.450	15.621	16.639	6.047
1	G48/12	thermoresistant_f	6.28	5.161	18.642	11.405	12.355	21.459	15.624	16.637	6.047
1	G48/12	thermoresistant_f	6.32	5.162	18.668	11.409	12.358	21.471	15.632	16.631	6.049
1	G48/12	thermoresistant_f	6.37	5.166	18.706	11.412	12.364	21.482	15.627	16.633	6.054
1	G48/12	thermoresistant_f	6.40	5.166	18.725	11.416	12.339	21.465	15.610	16.613	6.037
1	G48/12	thermoresistant_f	6.43	5.152	18.722	11.399	12.335	21.478	15.629	16.631	6.053
1	G48/12	thermoresistant_f	6.47	5.167	18.772	11.424	12.359	21.510	15.639	16.638	6.057
1	G48/12	thermoresistant_f	6.52	5.169	18.802	11.432	12.361	21.510	15.640	16.645	6.046
1	G48/12	thermoresistant_f	6.55	5.170	18.822	11.430	12.361	21.506	15.643	16.644	6.046
1	G48/12	thermoresistant_f	6.58	5.158	18.818	11.411	12.342	21.474	15.621	16.619	6.039
1	G48/12	thermoresistant_f	6.62	5.158	18.817	11.399	12.333	21.465	15.620	16.616	6.051
1	G48/12	thermoresistant_f	6.65	5.165	18.854	11.413	12.358	21.492	15.648	16.635	6.052
1	G48/12	thermoresistant_f	6.68	5.172	18.870	11.409	12.357	21.485	15.650	16.634	6.050
1	G48/12	thermoresistant_f	6.72	5.170	18.881	11.403	12.353	21.474	15.651	16.629	6.046
1	G48/12	thermoresistant_f	6.75	5.167	18.889	11.397	12.349	21.462	15.652	16.622	6.042
1	G48/12	thermoresistant_f	6.80	5.159	18.898	11.376	12.331	21.444	15.654	16.617	6.041
1	G48/12	thermoresistant_f	6.83	5.157	18.904	11.367	12.318	21.412	15.634	16.604	6.033
1	G48/12	thermoresistant_f	6.87	5.153	18.919	11.382	12.331	21.433	15.662	16.606	6.033
1	G48/12	thermoresistant_f	6.90	5.153	18.935	11.377	12.331	21.432	15.658	16.602	6.030
1	G48/12	thermoresistant_f	6.93	5.152	18.951	11.379	12.327	21.411	15.650	16.575	6.013
1	G48/12	thermoresistant_f	6.98	5.134	18.925	11.354	12.307	21.392	15.636	16.564	6.014
1	G48/12	thermoresistant_f	7.02	5.131	18.934	11.353	12.303	21.397	15.640	16.560	6.012
1	G80/14	thermoresistant_f	0.03	5.130	18.970	11.369	11.397	19.815	15.142	15.933	5.920
1	G80/14	thermoresistant_f	0.07	5.005	20.453	10.653	11.368	19.809	15.121	15.909	5.920
1	G80/14	thermoresistant_f	0.08	5.001	20.482	10.640	11.345	19.798	15.118	15.864	5.897
1	G80/14	thermoresistant_f	0.12	4.982	20.587	10.598	11.292	19.730	15.116	15.792	5.888
1	G80/14	thermoresistant_f	0.15	4.971	20.714	10.544	11.223	19.629	15.092	15.700	5.841
1	G80/14	thermoresistant_f	0.18	4.934	20.905	10.462	11.114	19.523	15.083	15.568	5.805
1	G80/14	thermoresistant_f	0.22	4.917	21.143	10.436	11.046	19.474	15.101	15.456	5.771
1	G80/14	thermoresistant_f	0.23	4.890	21.388	10.392	10.987	19.420	15.102	15.331	5.720
1	G80/14	thermoresistant_f	0.27	4.860	21.645	10.356	10.909	19.380	15.098	15.207	5.672
1	G80/14	thermoresistant_f	0.32	4.833	21.917	10.330	10.811	19.355	15.086	15.072	5.623
1	G80/14	thermoresistant_f	0.33	4.799	22.118	10.302	10.771	19.363	15.085	14.978	5.588
1	G80/14	thermoresistant_f	0.37	4.781	22.347	10.305	10.732	19.391	15.088	14.913	5.567
1	G80/14	thermoresistant_f	0.40	4.768	22.568	10.312	10.703	19.426	15.089	14.857	5.553
1	G80/14	thermoresistant_f	0.45	4.755	22.784	10.325	10.681	19.466	15.097	14.815	5.544
1	G80/14	thermoresistant_f	0.48	4.749	22.959	10.335	10.670	19.501	15.118	14.802	5.554
1	G80/14	thermoresistant_f	0.52	4.757	23.141	10.358	10.678	19.541	15.126	14.781	5.553
1	G80/14	thermoresistant_f	0.55	4.753	23.279	10.365	10.673	19.558	15.134	14.764	5.551
1	G80/14	thermoresistant_f	0.58	4.746	23.388	10.362	10.663	19.564	15.135	14.739	5.544
1	G80/14	thermoresistant_f	0.62	4.741	23.456	10.362	10.659	19.569	15.141	14.724	5.540
1	G80/14	thermoresistant_f	0.65	4.736	23.505	10.357	10.655	19.569	15.144	14.713	5.539
1	G80/14	thermoresistant_f	0.68	4.733	23.541	10.355	10.653	19.568	15.151	14.698	5.533
1	G80/14	thermoresistant_f	0.72	4.730	23.576	10.350	10.650	19.566	15.161	14.690	5.530
1	G80/14	thermoresistant_f	0.75	4.725	23.598	10.345	10.648	19.563	15.164	14.679	5.525
1	G80/14	thermoresistant_f	0.78	4.722	23.593	10.336	10.646	19.556	15.170	14.672	5.521
1	G80/14	thermoresistant_f	0.83	4.713	23.565	10.320	10.640	19.538	15.175	14.655	5.512
1	G80/14	thermoresistant_f	0.87	4.704	23.515	10.309	10.632	19.527	15.179	14.637	5.501
1	G80/14	thermoresistant_f	0.90	4.701	23.491	10.310	10.627	19.542	15.184	14.625	5.497
1	G80/14	thermoresistant_f	0.93	4.700	23.474	10.327	10.625	19.590	15.189	14.617	5.498
1	G80/14	thermoresistant_f	0.97	4.702	23.470	10.361	10.636	19.678	15.197	14.625	5.507
1	G80/14	thermoresistant_f	1.00	4.710	23.491	10.428	10.653	19.803	15.201	14.643	5.526
1	G80/14	thermoresistant_f	1.03	4.724	23.516	10.477	10.664	19.918	15.188	14.649	5.536
1	G80/14	thermoresistant_f	1.07	4.728	23.484	10.542	10.686	20.062	15.193	14.683	5.565
1	G80/14	thermoresistant_f	1.10	4.748	23.454	10.613	10.723	20.223	15.199	14.723	5.597
1	G80/14	thermoresistant_f	1.13	4.775	23.383	10.695	10.760	20.428	15.226	14.785	5.644
1	G80/14	thermoresistant_f	1.17	4.811	23.332	10.796	10.812	20.632	15.237	14.829	5.682
1	G80/14	thermoresistant_f	1.20	4.840	23.221	10.883	10.848	20.836	15.247	14.871	5.718
1	G80/14	thermoresistant_f	1.23	4.868	23.063	10.967	10.882	21.038	15.255	14.907	5.753
1	G80/14	thermoresistant_f	1.27	4.896	22.860	11.047	10.914	21.244	15.261	14.941	5.787
1	G80/14	thermoresistant_f	1.32	4.931	22.595	11.131	10.951	21.521	15.274	14.974	5.829
1	G80/14	thermoresistant_f	1.35	4.958	22.316	11.206	10.975	21.715	15.288	14.994	5.853
1	G80/14	thermoresistant_f	1.38	4.981	22.038	11.271	10.994	21.904	15.298	15.006	5.873
1	G80/14	thermoresistant_f	1.42	5.002	21.752	11.339	11.014	22.096	15.310	15.015	5.879
1	G80/14	thermoresistant_f	1.45	5.013	21.465	11.421	11.030	22.303	15.324	15.024	5.906
1	G80/14	thermoresistant_f	1.48	5.045	21.254	11.503	11.055	22.509	15.340	15.040	5.926
1	G80/14	thermoresistant_f	1.52	5.068	21.071	11.583	11.072	22.705	15.337	15.042	5.934
1	G80/14	thermoresistant_f	1.55	5.080	20.889	11.658	11.101	22.912	15.347	15.083	5.969
1	G80/14	thermoresistant_f	1.58	5.123	20.748	11.773	11.163	23.176	15.385	15.130	6.001
1	G80/14	thermoresistant_f	1.62	5.149	20.670	11.868	11.211	23.383	15.403	15.177	6.033
1	G80/14	thermoresistant_f	1.65	5.180	20.614	11.962	11.265	23.589	15.420	15.229	6.065
1	G80/14	thermoresistant_f	1.68	5.209	20.566	12.049	11.316	23.774	15.417	15.261	6.082
1	G80/14	thermoresistant_f	1.73	5.230	20.486	12.133	11.375	24.018	15.430	15.326	6.123
1	G80/14	thermoresistant_f	1.77	5.257	20.427	12.224	11.434	24.218	15.447	15.388	6.155
1	G80/14	thermoresistant_f	1.80	5.286	20.377	12.309	11.506	24.402	15.480	15.467	6.197
1	G80/14	thermoresistant_f	1.83	5.326	20.355	12.395	11.571	24.534	15.504	15.534	6.224
1	G80/14	thermoresistant_f	1.87	5.349	20.276	12.454	11.628	24.635	15.524	15.596	6.242
1	G80/14	thermoresistant_f	1.90	5.369	20.181	12.479	11.671	24.692	15.541	15.634	6.249
1	G80/14	thermoresistant_f	1.93	5.379	20.084	12.500	11.708	24.750	15.556	15.667	6.253
1	G80/14	thermoresistant_f	1.97	5.388	19.993	12.534	11.751	24.822	15.584	15.718	6.270
1	G80/14	thermoresistant_f	2.02	5.405	19.914	12.585	11.813	24.822	15.604	15.758	6.272
1	G80/14	thermoresistant_f	2.05	5.413	19.858	12.591	11.853	25.114	15.614	15.789	6.259
1	G80/14	thermoresistant_f	2.08	5.409	19.830	12.517	11.895	24.741	15.615	15.823	6.223
1	G80/14	thermoresistant_f	2.12	5.380	19.894	12.348	11.948	24.163	15.599	15.874	6.167
1	G80/14	thermoresistant_f	2.15	5.338	20.098	12.190	12.065	23.697	15.605	16.023	6.137
1	G80/14	thermoresistant_f	2.18	5.312	20.273	12.141	12.190	23.432	15.611	16.174	6.133
1	G80/14	thermoresistant_f	2.22	5.295	20.461	12.147	12.340	23.300	15.636	16.360	6.159
1	G80/14	thermoresistant_f	2.25	5.302	20.631	12.164	12.474	23.215	15.639	16.531	6.184
1	G80/14	thermoresistant_f	2.30	5.303	20.792	12.194	12.643	23.145	15.642	16.727	6.228
1	G80/14	thermoresistant_f	2.33	5.312	20.917	12.221	12.759	23.120	15.647	16.927	6.266
1	G80/14	thermoresistant_f	2.37	5.329	21.041	12.248	12.860	23.108	15.649	17.072	6.300
1	G80/14	thermoresistant_f	2.40	5.347	21.125	12.274	12.950	23.107	15.650	17.209	6.332
1	G80/14	thermoresistant_f	2.45	5.376	21.203	12.304	13.051	23.111	15.638	17.352	6.374
1	G80/14	thermoresistant_f	2.48	5.397	21.250	12.331	13.144	23.130	15.638	17.482	6.413
1	G80/14	thermoresistant_f	2.52	5.422	21.286	12.367	13.217	23.150	15.636	17.597	6.444
1	G80/14	thermoresistant_f	2.55	5.445	21.317	12.394	13.284	23.179	15.640	17.730	6.476
1	G80/14	thermoresistant_f	2.60	5.478	21.348	12.422	13.355	23.217	15.639	17.831	6.511
1	G80/14	thermoresistant_f	2.63	5.498	21.358	12.441	13.400	23.239	15.642	17.910	6.535
1	G80/14	thermoresistant_f	2.67	5.520	21.365	12.455	13.424	23.227	15.624	17.959	6.538
1	G80/14	thermoresistant_f	2.70	5.525	21.331	12.451	13.446	23.230	15.622	18.009	6.551
1	G80/14	thermoresistant_f	2.73	5.539	21.316	12.459	13.467	23.236	15.623	18.051	6.570
1	G80/14	thermoresistant_f	2.77	5.563	21.319	12.481	13.505	23.293	15.647	18.115	6.586
1	G80/14	thermoresistant_f	2.82	5.581	21.304	12.485	13.519	23.295	15.648	18.136	6.593
1	G80/14	thermoresistant_f	2.85	5.588	21.279	12.480	13.524	23.296	15.651	18.148	6.594
1	G80/14	thermoresistant_f	2.88	5.591	21.252	12.470	13.519	23.283	15.650	18.148	6.589
1	G80/14	thermoresistant_f	2.92	5.590	21.227	12.452	13.502	23.262	15.659	18.144	6.574
1	G80/14	thermoresistant_f	2.95	5.589	21.216	12.435	13.496	23.237	15.658	18.135	6.564
1	G80/14	thermoresistant_f	2.98	5.586	21.189	12.426	13.493	23.213	15.655	18.132	6.554
1	G80/14	thermoresistant_f	3.03	5.580	21.189	12.415	13.496	23.180	15.644	18.114	6.542
1	G80/14	thermoresistant_f	3.07	5.566	21.168	12.391	13.474	23.148	15.658	18.121	6.540
1	G80/14	thermoresistant_f	3.10	5.574	21.195	12.412	13.496	23.174	15.666	18.128	6.540
1	G80/14	thermoresistant_f	3.13	5.573	21.202	12.417	13.496	23.188	15.668	18.126	6.536
1	G80/14	thermoresistant_f	3.17	5.571	21.196	12.417	13.493	23.198	15.660	18.122	6.533
1	G80/14	thermoresistant_f	3.22	5.569	21.210	12.421	13.488	23.184	15.664	18.125	6.528
1	G80/14	thermoresistant_f	3.25	5.566	21.216	12.417	13.485	23.174	15.667	18.123	6.524
1	G80/14	thermoresistant_f	3.28	5.563	21.225	12.387	13.469	23.134	15.654	18.088	6.514
1	G80/14	thermoresistant_f	3.32	5.558	21.229	12.395	13.484	23.144	15.672	18.114	6.515
1	G80/14	thermoresistant_f	3.37	5.556	21.252	12.399	13.489	23.124	15.673	18.122	6.511
1	G80/14	thermoresistant_f	3.40	5.552	21.267	12.390	13.490	23.115	15.677	18.121	6.497
1	G80/14	thermoresistant_f	3.43	5.538	21.255	12.366	13.467	23.075	15.660	18.081	6.491
1	G80/14	thermoresistant_f	3.47	5.534	21.267	12.362	13.464	23.070	15.663	18.076	6.487
1	G80/14	thermoresistant_f	3.52	5.530	21.272	12.357	13.464	23.058	15.657	18.069	6.487
1	G80/14	thermoresistant_f	3.55	5.539	21.308	12.372	13.481	23.083	15.683	18.095	6.499
1	G80/14	thermoresistant_f	3.58	5.541	21.342	12.375	13.485	23.078	15.686	18.095	6.498
1	G80/14	thermoresistant_f	3.62	5.536	21.367	12.374	13.486	23.076	15.688	18.092	6.496
1	G80/14	thermoresistant_f	3.65	5.538	21.392	12.378	13.479	23.076	15.697	18.094	6.491
1	G80/14	thermoresistant_f	3.68	5.538	21.424	12.380	13.480	23.083	15.697	18.094	6.491
1	G80/14	thermoresistant_f	3.72	5.537	21.436	12.385	13.480	23.099	15.695	18.092	6.491
1	G80/14	thermoresistant_f	3.75	5.540	21.460	12.389	13.479	23.109	15.696	18.091	6.490
1	G80/14	thermoresistant_f	3.80	5.535	21.488	12.398	13.482	23.107	15.699	18.098	6.490
1	G80/14	thermoresistant_f	3.83	5.532	21.515	12.399	13.475	23.098	15.702	18.099	6.490
1	G80/14	thermoresistant_f	3.87	5.536	21.542	12.398	13.484	23.086	15.704	18.099	6.478
1	G80/14	thermoresistant_f	3.90	5.524	21.548	12.389	13.483	23.077	15.706	18.091	6.491
1	G80/14	thermoresistant_f	3.93	5.537	21.607	12.400	13.494	23.096	15.715	18.101	6.494
1	G80/14	thermoresistant_f	3.98	5.540	21.637	12.407	13.505	23.110	15.708	18.105	6.491
1	G80/14	thermoresistant_f	4.02	5.529	21.634	12.400	13.490	23.106	15.689	18.083	6.489
1	G80/14	thermoresistant_f	4.05	5.530	21.641	12.408	13.503	23.152	15.712	18.117	6.504
1	G80/14	thermoresistant_f	4.08	5.546	21.686	12.442	13.509	23.176	15.718	18.128	6.508
1	G80/14	thermoresistant_f	4.12	5.549	21.708	12.439	13.510	23.191	15.722	18.125	6.507
1	G80/14	thermoresistant_f	4.17	5.547	21.708	12.431	13.510	23.167	15.720	18.118	6.502
1	G80/14	thermoresistant_f	4.20	5.546	21.704	12.420	13.509	23.151	15.725	18.118	6.502
1	G80/14	thermoresistant_f	4.23	5.542	21.696	12.408	13.498	23.128	15.728	18.118	6.489
1	G80/14	thermoresistant_f	4.27	5.538	21.676	12.393	13.490	23.116	15.732	18.104	6.483
1	G80/14	thermoresistant_f	4.30	5.538	21.649	12.378	13.479	23.096	15.734	18.090	6.473
1	G80/14	thermoresistant_f	4.33	5.531	21.615	12.359	13.463	23.069	15.722	18.053	6.450
1	G80/14	thermoresistant_f	4.37	5.510	21.556	12.328	13.439	23.027	15.737	18.042	6.446
1	G80/14	thermoresistant_f	4.42	5.504	21.535	12.307	13.414	22.974	15.742	18.024	6.428
1	G80/14	thermoresistant_f	4.45	5.495	21.512	12.290	13.398	22.936	15.746	17.999	6.413
1	G80/14	thermoresistant_f	4.48	5.484	21.495	12.259	13.374	22.885	15.736	17.937	6.383
1	G80/14	thermoresistant_f	4.52	5.460	21.433	12.223	13.343	22.858	15.728	17.909	6.368
1	G80/14	thermoresistant_f	4.57	5.445	21.404	12.220	13.326	22.846	15.732	17.893	6.354
1	G80/14	thermoresistant_f	4.60	5.437	21.388	12.213	13.316	22.851	15.738	17.862	6.346
1	G80/14	thermoresistant_f	4.63	5.431	21.389	12.211	13.304	22.855	15.744	17.844	6.339
1	G80/14	thermoresistant_f	4.67	5.426	21.377	12.207	13.294	22.873	15.759	17.852	6.347
1	G80/14	thermoresistant_f	4.72	5.434	21.417	12.228	13.304	22.867	15.767	17.852	6.344
1	G80/14	thermoresistant_f	4.75	5.431	21.439	12.215	13.300	22.854	15.774	17.833	6.338
1	G80/14	thermoresistant_f	4.78	5.423	21.466	12.211	13.300	22.847	15.770	17.825	6.335
1	G80/14	thermoresistant_f	4.82	5.423	21.479	12.214	13.294	22.850	15.778	17.822	6.334
1	G80/14	thermoresistant_f	4.87	5.420	21.485	12.219	13.298	22.871	15.776	17.815	6.337
1	G80/14	thermoresistant_f	4.90	5.417	21.494	12.223	13.295	22.882	15.777	17.810	6.336
1	G80/14	thermoresistant_f	4.93	5.417	21.502	12.224	13.285	22.879	15.782	17.810	6.330
1	G80/14	thermoresistant_f	4.97	5.414	21.503	12.212	13.279	22.859	15.787	17.794	6.326
1	G80/14	thermoresistant_f	5.02	5.412	21.512	12.199	13.280	22.818	15.784	17.787	6.325
1	G80/14	thermoresistant_f	5.05	5.408	21.519	12.186	13.270	22.789	15.788	17.786	6.317
1	G80/14	thermoresistant_f	5.08	5.405	21.527	12.183	13.264	22.765	15.789	17.782	6.312
1	G80/14	thermoresistant_f	5.12	5.400	21.525	12.174	13.260	22.757	15.786	17.774	6.309
1	G80/14	thermoresistant_f	5.15	5.395	21.517	12.162	13.254	22.769	15.795	17.758	6.304
1	G80/14	thermoresistant_f	5.18	5.396	21.505	12.155	13.243	22.766	15.798	17.746	6.300
1	G80/14	thermoresistant_f	5.23	5.374	21.466	12.135	13.231	22.727	15.798	17.727	6.294
1	G80/14	thermoresistant_f	5.27	5.379	21.464	12.118	13.218	22.682	15.801	17.717	6.275
1	G80/14	thermoresistant_f	5.30	5.368	21.441	12.084	13.200	22.635	15.800	17.686	6.264
1	G80/14	thermoresistant_f	5.35	5.359	21.428	12.067	13.193	22.592	15.804	17.669	6.258
1	G80/14	thermoresistant_f	5.38	5.352	21.418	12.059	13.187	22.585	15.808	17.657	6.252
1	G80/14	thermoresistant_f	5.42	5.348	21.415	12.062	13.167	22.586	15.810	17.650	6.242
1	G80/14	thermoresistant_f	5.45	5.343	21.415	12.037	13.138	22.563	15.792	17.597	6.221
1	G80/14	thermoresistant_f	5.50	5.321	21.375	12.032	13.132	22.562	15.791	17.581	6.220
1	G80/14	thermoresistant_f	5.53	5.318	21.374	12.029	13.123	22.552	15.795	17.579	6.213
1	G80/14	thermoresistant_f	5.57	5.318	21.389	12.029	13.123	22.543	15.804	17.568	6.213
1	G80/14	thermoresistant_f	5.60	5.317	21.418	12.028	13.124	22.539	15.799	17.567	6.213
1	G80/14	thermoresistant_f	5.65	5.316	21.431	12.038	13.124	22.544	15.803	17.574	6.228
1	G80/14	thermoresistant_f	5.68	5.328	21.470	12.059	13.148	22.583	15.834	17.599	6.234
1	G80/14	thermoresistant_f	5.72	5.332	21.520	12.067	13.151	22.593	15.841	17.602	6.236
1	G80/14	thermoresistant_f	5.75	5.335	21.551	12.073	13.150	22.606	15.842	17.601	6.241
1	G80/14	thermoresistant_f	5.80	5.335	21.564	12.080	13.155	22.635	15.835	17.597	6.246
1	G80/14	thermoresistant_f	5.83	5.336	21.575	12.083	13.156	22.651	15.837	17.599	6.248
1	G80/14	thermoresistant_f	5.87	5.338	21.589	12.090	13.159	22.662	15.840	17.605	6.251
1	G80/14	thermoresistant_f	5.90	5.340	21.610	12.096	13.161	22.669	15.841	17.617	6.249
1	G80/14	thermoresistant_f	5.93	5.343	21.637	12.110	13.167	22.694	15.845	17.616	6.254
1	G80/14	thermoresistant_f	5.97	5.351	21.658	12.126	13.173	22.725	15.846	17.625	6.259
1	G80/14	thermoresistant_f	6.00	5.355	21.682	12.145	13.179	22.766	15.849	17.635	6.266
1	G80/14	thermoresistant_f	6.05	5.359	21.701	12.161	13.185	22.800	15.849	17.638	6.274
1	G80/14	thermoresistant_f	6.08	5.362	21.705	12.169	13.186	22.819	15.857	17.651	6.278
1	G80/14	thermoresistant_f	6.12	5.367	21.721	12.171	13.192	22.826	15.857	17.659	6.281
1	G80/14	thermoresistant_f	6.15	5.376	21.736	12.174	13.198	22.828	15.860	17.669	6.280
1	G80/14	thermoresistant_f	6.18	5.377	21.748	12.177	13.204	22.833	15.861	17.675	6.285
1	G80/14	thermoresistant_f	6.23	5.375	21.760	12.190	13.210	22.843	15.864	17.691	6.288
1	G80/14	thermoresistant_f	6.27	5.378	21.771	12.201	13.213	22.858	15.866	17.698	6.291
1	G80/14	thermoresistant_f	6.30	5.380	21.773	12.203	13.214	22.869	15.868	17.700	6.293
1	G80/14	thermoresistant_f	6.33	5.381	21.764	12.199	13.213	22.859	15.873	17.703	6.292
1	G80/14	thermoresistant_f	6.37	5.381	21.758	12.180	13.208	22.847	15.873	17.693	6.287
1	G80/14	thermoresistant_f	6.40	5.373	21.724	12.151	13.189	22.800	15.853	17.665	6.269
1	G80/14	thermoresistant_f	6.43	5.367	21.726	12.158	13.200	22.807	15.872	17.684	6.277
1	G80/14	thermoresistant_f	6.48	5.374	21.733	12.162	13.207	22.804	15.879	17.687	6.282
1	G80/14	thermoresistant_f	6.52	5.374	21.747	12.168	13.202	22.815	15.889	17.689	6.279
1	G80/14	thermoresistant_f	6.55	5.374	21.768	12.172	13.202	22.821	15.893	17.688	6.279
1	G80/14	thermoresistant_f	6.58	5.375	21.775	12.163	13.201	22.811	15.896	17.687	6.278
1	G80/14	thermoresistant_f	6.62	5.374	21.778	12.157	13.200	22.791	15.897	17.684	6.274
1	G80/14	thermoresistant_f	6.67	5.368	21.766	12.145	13.203	22.764	15.895	17.681	6.274
1	G80/14	thermoresistant_f	6.70	5.363	21.762	12.134	13.199	22.746	15.892	17.675	6.269
1	G80/14	thermoresistant_f	6.73	5.360	21.756	12.129	13.188	22.740	15.894	17.674	6.260
1	G80/14	thermoresistant_f	6.77	5.357	21.754	12.136	13.184	22.745	15.882	17.657	6.245
1	G80/14	thermoresistant_f	6.80	5.343	21.726	12.119	13.160	22.724	15.876	17.643	6.242
1	G80/14	thermoresistant_f	6.83	5.352	21.732	12.128	13.177	22.753	15.902	17.655	6.255
1	G80/14	thermoresistant_f	6.87	5.357	21.738	12.122	13.176	22.746	15.905	17.652	6.252
1	G80/14	thermoresistant_f	6.90	5.355	21.739	12.116	13.173	22.732	15.907	17.650	6.249
1	G80/14	thermoresistant_f	6.95	5.350	21.743	12.112	13.176	22.715	15.909	17.644	6.248
1	G80/14	thermoresistant_f	6.98	5.347	21.742	12.113	13.166	22.726	15.916	17.641	6.243
1	G6/15	building_fungi	0.02	5.345	21.756	12.125	13.174	22.763	15.913	17.640	5.586
1	G6/15	building_fungi	0.05	4.744	20.563	10.338	11.154	19.357	15.355	15.497	5.594
1	G6/15	building_fungi	0.07	4.746	20.536	10.336	11.144	19.354	15.343	15.476	5.589
1	G6/15	building_fungi	0.10	4.746	20.511	10.313	11.114	19.328	15.344	15.435	5.581
1	G6/15	building_fungi	0.13	4.730	20.500	10.273	11.062	19.255	15.330	15.379	5.560
1	G6/15	building_fungi	0.17	4.701	20.514	10.202	10.970	19.145	15.305	15.247	5.508
1	G6/15	building_fungi	0.20	4.674	20.557	10.155	10.893	19.061	15.300	15.125	5.480
1	G6/15	building_fungi	0.22	4.654	20.623	10.098	10.836	18.978	15.299	15.004	5.432
1	G6/15	building_fungi	0.25	4.627	20.710	10.048	10.761	18.934	15.301	14.893	5.388
1	G6/15	building_fungi	0.28	4.600	20.800	10.002	10.690	18.837	15.301	14.763	5.337
1	G6/15	building_fungi	0.32	4.573	20.894	9.957	10.621	18.799	15.304	14.651	5.295
1	G6/15	building_fungi	0.35	4.548	20.983	9.918	10.555	18.788	15.308	14.558	5.261
1	G6/15	building_fungi	0.38	4.531	21.062	9.890	10.502	18.757	15.315	14.475	5.230
1	G6/15	building_fungi	0.42	4.503	21.162	9.868	10.451	18.755	15.322	14.475	5.206
1	G6/15	building_fungi	0.45	4.492	21.254	9.858	10.418	18.761	15.330	14.348	5.188
1	G6/15	building_fungi	0.48	4.475	21.357	9.856	10.388	18.780	15.335	14.300	5.174
1	G6/15	building_fungi	0.52	4.462	21.459	9.864	10.368	18.813	15.340	14.265	5.167
1	G6/15	building_fungi	0.57	4.452	21.563	9.882	10.353	18.878	15.344	14.239	5.165
1	G6/15	building_fungi	0.60	4.450	21.657	9.905	10.346	18.935	15.350	14.225	5.170
1	G6/15	building_fungi	0.63	4.451	21.747	9.931	10.347	18.994	15.354	14.218	5.176
1	G6/15	building_fungi	0.67	4.454	21.832	9.958	10.352	19.057	15.359	14.219	5.187
1	G6/15	building_fungi	0.70	4.460	21.913	9.988	10.363	19.119	15.359	14.223	5.203
1	G6/15	building_fungi	0.73	4.469	21.994	10.031	10.393	19.209	15.384	14.253	5.229
1	G6/15	building_fungi	0.77	4.488	22.090	10.069	10.411	19.282	15.392	14.270	5.245
1	G6/15	building_fungi	0.80	4.499	22.167	10.102	10.427	19.352	15.396	14.286	5.261
1	G6/15	building_fungi	0.83	4.510	22.243	10.141	10.447	19.427	15.401	14.309	5.278
1	G6/15	building_fungi	0.87	4.521	22.293	10.170	10.466	19.502	15.404	14.329	5.294
1	G6/15	building_fungi	0.90	4.531	22.324	10.196	10.480	19.571	15.408	14.348	5.308
1	G6/15	building_fungi	0.93	4.541	22.352	10.223	10.496	19.634	15.413	14.369	5.323
1	G6/15	building_fungi	0.97	4.554	22.383	10.249	10.520	19.698	15.417	14.391	5.336
1	G6/15	building_fungi	1.00	4.564	22.404	10.275	10.539	19.764	15.422	14.410	5.350
1	G6/15	building_fungi	1.03	4.575	22.429	10.303	10.559	19.835	15.425	14.434	5.364
1	G6/15	building_fungi	1.07	4.587	22.453	10.331	10.582	19.901	15.429	14.458	5.378
1	G6/15	building_fungi	1.10	4.599	22.483	10.361	10.605	19.969	15.436	14.485	5.393
1	G6/15	building_fungi	1.15	4.614	22.513	10.390	10.637	20.044	15.439	14.516	5.415
1	G6/15	building_fungi	1.18	4.628	22.539	10.419	10.664	20.095	15.447	14.549	5.429
1	G6/15	building_fungi	1.22	4.639	22.562	10.441	10.688	20.136	15.451	14.577	5.442
1	G6/15	building_fungi	1.25	4.649	22.577	10.460	10.711	20.176	15.456	14.601	5.454
1	G6/15	building_fungi	1.28	4.661	22.599	10.486	10.735	20.230	15.466	14.635	5.466
1	G6/15	building_fungi	1.32	4.672	22.617	10.516	10.759	20.295	15.470	14.665	5.479
1	G6/15	building_fungi	1.35	4.685	22.654	10.553	10.788	20.374	15.476	14.696	5.494
1	G6/15	building_fungi	1.38	4.698	22.708	10.595	10.818	20.466	15.480	14.736	5.512
1	G6/15	building_fungi	1.42	4.720	22.806	10.647	10.856	20.561	15.486	14.784	5.536
1	G6/15	building_fungi	1.45	4.737	22.907	10.698	10.900	20.652	15.491	14.838	5.561
1	G6/15	building_fungi	1.48	4.757	23.032	10.755	10.946	20.752	15.496	14.896	5.590
1	G6/15	building_fungi	1.52	4.780	23.173	10.816	10.997	20.858	15.501	14.958	5.622
1	G6/15	building_fungi	1.57	4.810	23.343	10.885	11.073	20.997	15.505	15.045	5.668
1	G6/15	building_fungi	1.60	4.837	23.506	10.953	11.131	21.098	15.511	15.121	5.704
1	G6/15	building_fungi	1.63	4.864	23.672	11.015	11.188	21.198	15.517	15.198	5.740
1	G6/15	building_fungi	1.67	4.890	23.825	11.073	11.246	21.290	15.521	15.276	5.776
1	G6/15	building_fungi	1.70	4.918	23.991	11.144	11.308	21.384	15.530	15.370	5.812
1	G6/15	building_fungi	1.73	4.943	24.117	11.196	11.361	21.473	15.536	15.445	5.844
1	G6/15	building_fungi	1.77	4.968	24.232	11.247	11.413	21.570	15.538	15.514	5.872
1	G6/15	building_fungi	1.80	4.993	24.335	11.298	11.462	21.661	15.545	15.581	5.903
1	G6/15	building_fungi	1.85	5.025	24.429	11.347	11.517	21.750	15.544	15.651	5.933
1	G6/15	building_fungi	1.88	5.044	24.471	11.375	11.558	21.789	15.549	15.706	5.954
1	G6/15	building_fungi	1.92	5.060	24.486	11.393	11.595	21.812	15.556	15.754	5.969
1	G6/15	building_fungi	1.95	5.073	24.470	11.403	11.624	21.828	15.561	15.790	5.978
1	G6/15	building_fungi	1.98	5.085	24.422	11.407	11.647	21.831	15.577	15.833	5.984
1	G6/15	building_fungi	2.02	5.090	24.364	11.401	11.661	21.797	15.584	15.855	5.983
1	G6/15	building_fungi	2.05	5.094	24.289	11.398	11.670	21.752	15.589	15.869	5.972
1	G6/15	building_fungi	2.08	5.093	24.217	11.372	11.670	21.681	15.586	15.873	5.954
1	G6/15	building_fungi	2.13	5.084	24.071	11.339	11.681	21.577	15.578	15.885	5.938
1	G6/15	building_fungi	2.17	5.076	23.982	11.309	11.707	21.520	15.572	15.911	5.923
1	G6/15	building_fungi	2.20	5.069	23.896	11.287	11.752	21.468	15.568	15.964	5.919
1	G6/15	building_fungi	2.23	5.064	23.817	11.284	11.803	21.435	15.563	16.025	5.927
1	G6/15	building_fungi	2.27	5.063	23.754	11.282	11.853	21.409	15.558	16.092	5.936
1	G6/15	building_fungi	2.30	5.064	23.688	11.282	11.907	21.395	15.551	16.179	5.951
1	G6/15	building_fungi	2.33	5.072	23.647	11.284	11.953	21.377	15.547	16.248	5.964
1	G6/15	building_fungi	2.37	5.076	23.613	11.293	11.996	21.357	15.542	16.314	5.978
1	G6/15	building_fungi	2.40	5.082	23.592	11.299	12.038	21.346	15.532	16.379	5.992
1	G6/15	building_fungi	2.45	5.086	23.572	11.311	12.085	21.303	15.534	16.451	6.008
1	G6/15	building_fungi	2.48	5.096	23.565	11.314	12.118	21.299	15.532	16.507	6.023
1	G6/15	building_fungi	2.52	5.104	23.553	11.314	12.146	21.292	15.527	16.562	6.030
1	G6/15	building_fungi	2.55	5.110	23.546	11.315	12.165	21.290	15.521	16.607	6.042
1	G6/15	building_fungi	2.60	5.119	23.542	11.325	12.197	21.281	15.517	16.655	6.052
1	G6/15	building_fungi	2.63	5.125	23.545	11.328	12.211	21.280	15.513	16.690	6.058
1	G6/15	building_fungi	2.67	5.132	23.547	11.333	12.224	21.278	15.509	16.715	6.063
1	G6/15	building_fungi	2.70	5.136	23.548	11.333	12.235	21.276	15.509	16.737	6.067
1	G6/15	building_fungi	2.75	5.144	23.553	11.334	12.249	21.268	15.498	16.758	6.074
1	G6/15	building_fungi	2.78	5.147	23.561	11.340	12.250	21.262	15.495	16.782	6.075
1	G6/15	building_fungi	2.82	5.151	23.565	11.340	12.256	21.260	15.491	16.797	6.077
1	G6/15	building_fungi	2.85	5.153	23.572	11.337	12.260	21.262	15.493	16.808	6.079
1	G6/15	building_fungi	2.90	5.156	23.572	11.339	12.267	21.267	15.486	16.818	6.084
1	G6/15	building_fungi	2.93	5.158	23.578	11.339	12.264	21.264	15.482	16.831	6.081
1	G6/15	building_fungi	2.97	5.160	23.583	11.347	12.264	21.262	15.481	16.831	6.087
1	G6/15	building_fungi	3.00	5.161	23.591	11.342	12.254	21.258	15.477	16.840	6.082
1	G6/15	building_fungi	3.03	5.162	23.608	11.344	12.264	21.264	15.473	16.842	6.082
1	G6/15	building_fungi	3.07	5.168	23.618	11.343	12.262	21.262	15.472	16.847	6.083
1	G6/15	building_fungi	3.10	5.169	23.630	11.344	12.261	21.261	15.470	16.848	6.082
1	G6/15	building_fungi	3.15	5.156	23.622	11.329	12.247	21.234	15.458	16.844	6.083
1	G6/15	building_fungi	3.18	5.164	23.643	11.341	12.253	21.244	15.471	16.852	6.082
1	G6/15	building_fungi	3.22	5.166	23.669	11.342	12.248	21.244	15.468	16.853	6.081
1	G6/15	building_fungi	3.25	5.165	23.669	11.343	12.246	21.251	15.462	16.851	6.080
1	G6/15	building_fungi	3.28	5.170	23.675	11.342	12.241	21.254	15.459	16.848	6.077
1	G6/15	building_fungi	3.33	5.163	23.679	11.346	12.236	21.241	15.458	16.853	6.075
1	G6/15	building_fungi	3.37	5.162	23.681	11.345	12.231	21.245	15.456	16.851	6.075
1	G6/15	building_fungi	3.40	5.163	23.685	11.348	12.228	21.251	15.455	16.848	6.072
1	G6/15	building_fungi	3.43	5.161	23.685	11.344	12.222	21.251	15.458	16.819	6.059
1	G6/15	building_fungi	3.48	5.154	23.676	11.338	12.219	21.239	15.450	16.829	6.070
1	G6/15	building_fungi	3.52	5.160	23.681	11.339	12.208	21.232	15.451	16.834	6.065
1	G6/15	building_fungi	3.55	5.158	23.690	11.341	12.203	21.223	15.448	16.831	6.063
1	G6/15	building_fungi	3.58	5.157	23.695	11.327	12.195	21.209	15.453	16.819	6.061
1	G6/15	building_fungi	3.62	5.155	23.707	11.322	12.189	21.199	15.454	16.811	6.057
1	G6/15	building_fungi	3.67	5.150	23.690	11.314	12.184	21.189	15.444	16.802	6.056
1	G6/15	building_fungi	3.70	5.147	23.688	11.311	12.178	21.181	15.446	16.796	6.052
1	G6/15	building_fungi	3.73	5.145	23.685	11.304	12.170	21.170	15.441	16.786	6.047
1	G6/15	building_fungi	3.77	5.130	23.652	11.283	12.151	21.154	15.438	16.777	6.036
1	G6/15	building_fungi	3.80	5.136	23.665	11.294	12.147	21.158	15.441	16.768	6.035
1	G6/15	building_fungi	3.83	5.141	23.667	11.294	12.144	21.153	15.441	16.762	6.033
1	G6/15	building_fungi	3.87	5.138	23.669	11.289	12.137	21.149	15.441	16.755	6.030
1	G6/15	building_fungi	3.90	5.136	23.665	11.285	12.130	21.141	15.440	16.746	6.026
1	G6/15	building_fungi	3.95	5.131	23.664	11.289	12.121	21.128	15.442	16.746	6.024
1	G6/15	building_fungi	3.98	5.128	23.659	11.286	12.114	21.124	15.441	16.739	6.020
1	G6/15	building_fungi	4.02	5.126	23.657	11.261	12.092	21.097	15.428	16.702	6.011
1	G6/15	building_fungi	4.05	5.121	23.650	11.269	12.098	21.104	15.445	16.714	6.014
1	G6/15	building_fungi	4.10	5.119	23.643	11.268	12.098	21.107	15.441	16.709	6.015
1	G6/15	building_fungi	4.13	5.117	23.643	11.265	12.086	21.098	15.442	16.706	6.007
1	G6/15	building_fungi	4.17	5.115	23.647	11.266	12.081	21.089	15.442	16.701	6.005
1	G6/15	building_fungi	4.20	5.113	23.645	11.261	12.074	21.077	15.436	16.691	6.002
1	G6/15	building_fungi	4.23	5.110	23.645	11.248	12.065	21.070	15.439	16.673	5.998
1	G6/15	building_fungi	4.28	5.108	23.644	11.245	12.063	21.038	15.424	16.650	5.988
1	G6/15	building_fungi	4.32	5.094	23.610	11.224	12.041	21.041	15.435	16.654	5.996
1	G6/15	building_fungi	4.35	5.102	23.625	11.236	12.052	21.045	15.434	16.651	5.994
1	G6/15	building_fungi	4.38	5.099	23.621	11.233	12.035	21.041	15.443	16.642	5.987
1	G6/15	building_fungi	4.42	5.098	23.616	11.233	12.029	21.047	15.439	16.635	5.984
1	G6/15	building_fungi	4.45	5.101	23.609	11.231	12.024	21.049	15.439	16.628	5.982
1	G6/15	building_fungi	4.48	5.100	23.606	11.230	12.019	21.050	15.437	16.621	5.980
1	G6/15	building_fungi	4.53	5.092	23.595	11.233	12.012	21.042	15.436	16.621	5.974
1	G6/15	building_fungi	4.57	5.089	23.589	11.232	12.005	21.036	15.437	16.613	5.973
1	G6/15	building_fungi	4.60	5.088	23.586	11.223	12.001	21.028	15.443	16.581	5.960
1	G6/15	building_fungi	4.63	5.075	23.572	11.203	11.979	20.995	15.424	16.578	5.966
1	G6/15	building_fungi	4.68	5.084	23.573	11.215	11.997	21.011	15.436	16.585	5.970
1	G6/15	building_fungi	4.72	5.084	23.581	11.213	11.984	21.006	15.437	16.586	5.967
1	G6/15	building_fungi	4.75	5.084	23.585	11.217	11.981	21.002	15.436	16.583	5.965
1	G6/15	building_fungi	4.78	5.081	23.585	11.208	11.975	20.999	15.442	16.572	5.963
1	G6/15	building_fungi	4.83	5.080	23.586	11.205	11.975	20.993	15.438	16.564	5.966
1	G6/15	building_fungi	4.87	5.078	23.586	11.202	11.973	20.987	15.439	16.559	5.964
1	G6/15	building_fungi	4.90	5.076	23.585	11.199	11.963	20.984	15.441	16.561	5.957
1	G6/15	building_fungi	4.93	5.075	23.585	11.203	11.959	20.981	15.441	16.558	5.945
1	G6/15	building_fungi	4.97	5.063	23.550	11.178	11.935	20.960	15.434	16.535	5.952
1	G6/15	building_fungi	5.00	5.075	23.562	11.193	11.949	20.983	15.438	16.536	5.951
1	G6/15	building_fungi	5.03	5.074	23.562	11.191	11.943	20.981	15.439	16.533	5.950
1	G6/15	building_fungi	5.08	5.071	23.557	11.190	11.942	20.974	15.438	16.525	5.951
1	G6/15	building_fungi	5.12	5.069	23.548	11.192	11.932	20.981	15.440	16.526	5.947
1	G6/15	building_fungi	5.15	5.068	23.536	11.190	11.927	20.988	15.442	16.515	5.942
1	G6/15	building_fungi	5.18	5.072	23.530	11.190	11.924	20.986	15.444	16.511	5.942
1	G6/15	building_fungi	5.23	5.065	23.526	11.187	11.923	20.976	15.444	16.504	5.944
1	G6/15	building_fungi	5.27	5.063	23.520	11.184	11.915	20.971	15.445	16.502	5.938
1	G6/15	building_fungi	5.30	5.060	23.496	11.166	11.892	20.949	15.422	16.466	5.921
1	G6/15	building_fungi	5.35	5.057	23.493	11.174	11.906	20.957	15.441	16.482	5.936
1	G6/15	building_fungi	5.38	5.052	23.495	11.174	11.907	20.955	15.444	16.482	5.935
1	G6/15	building_fungi	5.42	5.051	23.495	11.175	11.897	20.956	15.446	16.485	5.933
1	G6/15	building_fungi	5.45	5.058	23.491	11.172	11.894	20.960	15.449	16.476	5.930
1	G6/15	building_fungi	5.48	5.061	23.490	11.168	11.889	20.953	15.448	16.471	5.928
1	G6/15	building_fungi	5.52	5.060	23.486	11.162	11.885	20.945	15.449	16.465	5.926
1	G6/15	building_fungi	5.55	5.057	23.480	11.160	11.881	20.940	15.450	16.459	5.922
1	G6/15	building_fungi	5.60	5.050	23.471	11.162	11.875	20.929	15.451	16.463	5.921
1	G6/15	building_fungi	5.63	5.048	23.465	11.160	11.872	20.927	15.452	16.454	5.918
1	G6/15	building_fungi	5.67	5.047	23.455	11.158	11.867	20.924	15.452	16.445	5.905
1	G6/15	building_fungi	5.70	5.034	23.424	11.133	11.846	20.895	15.438	16.426	5.911
1	G6/15	building_fungi	5.75	5.043	23.426	11.144	11.855	20.895	15.452	16.423	5.914
1	G6/15	building_fungi	5.78	5.043	23.429	11.143	11.854	20.902	15.454	16.429	5.909
1	G6/15	building_fungi	5.82	5.040	23.426	11.144	11.849	20.898	15.455	16.424	5.908
1	G6/15	building_fungi	5.85	5.040	23.426	11.135	11.845	20.892	15.461	16.412	5.906
1	G6/15	building_fungi	5.90	5.033	23.419	11.129	11.845	20.884	15.457	16.407	5.908
1	G6/15	building_fungi	5.93	5.035	23.417	11.126	11.841	20.880	15.458	16.400	5.906
1	G6/15	building_fungi	5.97	5.031	23.412	11.126	11.832	20.879	15.457	16.400	5.900
1	G6/15	building_fungi	6.00	5.032	23.407	11.131	11.828	20.882	15.458	16.399	5.898
1	G6/15	building_fungi	6.03	5.029	23.383	11.113	11.810	20.867	15.437	16.361	5.882
1	G6/15	building_fungi	6.07	5.021	23.381	11.123	11.818	20.891	15.457	16.378	5.893
1	G6/15	building_fungi	6.10	5.030	23.382	11.126	11.817	20.894	15.459	16.376	5.893
1	G6/15	building_fungi	6.13	5.032	23.382	11.125	11.816	20.891	15.460	16.372	5.892
1	G6/15	building_fungi	6.18	5.027	23.376	11.128	11.810	20.878	15.461	16.373	5.891
1	G6/15	building_fungi	6.22	5.025	23.370	11.124	11.806	20.870	15.458	16.368	5.888
1	G6/15	building_fungi	6.25	5.025	23.368	11.121	11.804	20.863	15.461	16.364	5.887
1	G6/15	building_fungi	6.28	5.024	23.367	11.110	11.799	20.851	15.466	16.356	5.886
1	G6/15	building_fungi	6.33	5.021	23.363	11.104	11.802	20.846	15.465	16.350	5.888
1	G6/15	building_fungi	6.37	5.019	23.360	11.101	11.794	20.841	15.465	16.351	5.881
1	G6/15	building_fungi	6.40	5.018	23.357	11.104	11.791	20.838	15.468	16.350	5.879
1	G6/15	building_fungi	6.43	5.017	23.353	11.100	11.787	20.832	15.467	16.344	5.878
1	G6/15	building_fungi	6.47	5.015	23.347	11.090	11.781	20.821	15.467	16.312	5.865
1	G6/15	building_fungi	6.52	4.999	23.315	11.083	11.782	20.813	15.464	16.323	5.877
1	G6/15	building_fungi	6.55	5.013	23.326	11.085	11.776	20.812	15.469	16.327	5.874
1	G6/15	building_fungi	6.58	5.012	23.331	11.090	11.769	20.805	15.466	16.321	5.873
1	G6/15	building_fungi	6.62	5.010	23.325	11.087	11.768	20.804	15.469	16.321	5.871
1	G6/15	building_fungi	6.65	5.009	23.317	11.075	11.763	20.807	15.473	16.307	5.869
1	G6/15	building_fungi	6.68	5.011	23.310	11.072	11.759	20.805	15.473	16.302	5.866
1	G6/15	building_fungi	6.73	5.005	23.304	11.071	11.759	20.798	15.472	16.297	5.869
1	G6/15	building_fungi	6.77	5.003	23.299	11.070	11.759	20.799	15.474	16.292	5.867
1	G6/15	building_fungi	6.80	5.002	23.289	11.070	11.748	20.799	15.480	16.283	5.860
1	G6/15	building_fungi	6.83	5.001	23.289	11.070	11.744	20.799	15.480	16.279	5.857
1	G6/15	building_fungi	6.87	4.999	23.282	11.067	11.736	20.793	15.479	16.272	5.854
1	G6/15	building_fungi	6.90	4.997	23.274	11.063	11.737	20.790	15.481	16.268	5.853
1	G6/15	building_fungi	6.95	4.997	23.259	11.059	11.740	20.780	15.471	16.260	5.853
1	G6/15	building_fungi	6.98	4.996	23.244	11.057	11.737	20.778	15.476	16.262	5.856
1	G10/15	building_fungi	0.00	4.995	23.251	11.057	11.735	20.811	15.477	16.259	5.867
1	G10/15	building_fungi	0.05	5.050	21.936	10.833	11.434	20.136	15.148	16.216	5.972
1	G10/15	building_fungi	0.07	5.049	21.905	10.823	11.425	20.121	15.128	16.185	5.962
1	G10/15	building_fungi	0.10	5.049	21.923	10.811	11.403	20.114	15.135	16.149	5.956
1	G10/15	building_fungi	0.13	5.038	21.977	10.787	11.365	20.091	15.125	16.108	5.943
1	G10/15	building_fungi	0.17	5.026	22.119	10.750	11.311	20.047	15.121	16.026	5.917
1	G10/15	building_fungi	0.20	5.009	22.282	10.718	11.252	20.004	15.118	15.933	5.899
1	G10/15	building_fungi	0.22	4.991	22.462	10.681	11.203	19.963	15.120	15.843	5.863
1	G10/15	building_fungi	0.25	4.969	22.669	10.643	11.143	19.922	15.119	15.742	5.825
1	G10/15	building_fungi	0.30	4.946	22.849	10.607	11.066	19.883	15.122	15.639	5.776
1	G10/15	building_fungi	0.33	4.922	22.998	10.573	11.012	19.851	15.126	15.548	5.753
1	G10/15	building_fungi	0.35	4.899	23.115	10.543	10.972	19.820	15.129	15.464	5.715
1	G10/15	building_fungi	0.38	4.870	23.199	10.505	10.917	19.783	15.128	15.379	5.681
1	G10/15	building_fungi	0.43	4.850	23.275	10.478	10.868	19.754	15.138	15.300	5.640
1	G10/15	building_fungi	0.47	4.828	23.308	10.447	10.830	19.718	15.145	15.231	5.610
1	G10/15	building_fungi	0.50	4.806	23.311	10.413	10.792	19.678	15.150	15.161	5.580
1	G10/15	building_fungi	0.53	4.783	23.297	10.380	10.754	19.639	15.156	15.095	5.552
1	G10/15	building_fungi	0.57	4.759	23.276	10.348	10.720	19.602	15.163	15.016	5.524
1	G10/15	building_fungi	0.60	4.740	23.264	10.328	10.691	19.580	15.170	14.966	5.503
1	G10/15	building_fungi	0.63	4.723	23.267	10.321	10.671	19.570	15.178	14.924	5.486
1	G10/15	building_fungi	0.67	4.710	23.280	10.317	10.655	19.568	15.184	14.892	5.474
1	G10/15	building_fungi	0.70	4.700	23.322	10.319	10.644	19.575	15.191	14.866	5.463
1	G10/15	building_fungi	0.73	4.691	23.364	10.323	10.639	19.586	15.195	14.849	5.460
1	G10/15	building_fungi	0.77	4.686	23.410	10.333	10.639	19.603	15.203	14.841	5.460
1	G10/15	building_fungi	0.80	4.684	23.459	10.342	10.642	19.622	15.208	14.838	5.460
1	G10/15	building_fungi	0.85	4.680	23.498	10.350	10.652	19.640	15.215	14.838	5.463
1	G10/15	building_fungi	0.88	4.680	23.515	10.349	10.653	19.645	15.221	14.836	5.464
1	G10/15	building_fungi	0.92	4.679	23.512	10.346	10.657	19.645	15.227	14.836	5.465
1	G10/15	building_fungi	0.95	4.675	23.495	10.339	10.658	19.639	15.234	14.834	5.463
1	G10/15	building_fungi	0.98	4.672	23.461	10.332	10.652	19.628	15.239	14.829	5.458
1	G10/15	building_fungi	1.02	4.669	23.415	10.321	10.652	19.616	15.246	14.822	5.453
1	G10/15	building_fungi	1.05	4.664	23.347	10.304	10.645	19.599	15.251	14.804	5.443
1	G10/15	building_fungi	1.08	4.656	23.265	10.286	10.639	19.578	15.256	14.794	5.433
1	G10/15	building_fungi	1.12	4.647	23.176	10.267	10.628	19.564	15.261	14.775	5.422
1	G10/15	building_fungi	1.15	4.640	23.090	10.251	10.615	19.560	15.268	14.750	5.412
1	G10/15	building_fungi	1.18	4.633	23.019	10.253	10.608	19.574	15.273	14.734	5.404
1	G10/15	building_fungi	1.22	4.630	22.974	10.268	10.603	19.610	15.279	14.725	5.402
1	G10/15	building_fungi	1.25	4.630	22.974	10.291	10.608	19.663	15.285	14.725	5.407
1	G10/15	building_fungi	1.28	4.634	22.950	10.332	10.618	19.739	15.291	14.730	5.415
1	G10/15	building_fungi	1.32	4.640	22.948	10.376	10.634	19.833	15.298	14.747	5.430
1	G10/15	building_fungi	1.35	4.650	22.964	10.428	10.656	19.938	15.307	14.772	5.450
1	G10/15	building_fungi	1.38	4.665	22.986	10.485	10.682	20.051	15.313	14.801	5.472
1	G10/15	building_fungi	1.42	4.686	23.005	10.550	10.713	20.188	15.319	14.840	5.500
1	G10/15	building_fungi	1.45	4.703	23.022	10.618	10.748	20.330	15.326	14.885	5.531
1	G10/15	building_fungi	1.48	4.725	23.030	10.693	10.787	20.486	15.335	14.936	5.564
1	G10/15	building_fungi	1.52	4.751	23.023	10.775	10.833	20.653	15.345	14.993	5.604
1	G10/15	building_fungi	1.57	4.788	22.997	10.876	10.900	20.908	15.355	15.059	5.652
1	G10/15	building_fungi	1.60	4.814	22.936	10.964	10.943	21.104	15.356	15.121	5.698
1	G10/15	building_fungi	1.63	4.850	22.864	11.067	10.998	21.329	15.372	15.194	5.747
1	G10/15	building_fungi	1.67	4.889	22.789	11.180	11.057	21.574	15.384	15.268	5.796
1	G10/15	building_fungi	1.70	4.931	22.663	11.331	11.119	21.861	15.396	15.360	5.852
1	G10/15	building_fungi	1.73	4.975	22.576	11.446	11.177	22.116	15.407	15.429	5.902
1	G10/15	building_fungi	1.77	5.017	22.503	11.556	11.236	22.360	15.418	15.505	5.950
1	G10/15	building_fungi	1.80	5.057	22.427	11.656	11.293	22.582	15.432	15.577	5.996
1	G10/15	building_fungi	1.85	5.105	22.307	11.747	11.364	22.830	15.446	15.651	6.046
1	G10/15	building_fungi	1.88	5.135	22.163	11.805	11.407	22.967	15.457	15.701	6.071
1	G10/15	building_fungi	1.92	5.159	21.999	11.843	11.443	23.077	15.473	15.743	6.085
1	G10/15	building_fungi	1.95	5.179	21.827	11.871	11.469	23.191	15.483	15.770	6.090
1	G10/15	building_fungi	1.98	5.192	21.606	11.913	11.507	23.355	15.509	15.802	6.090
1	G10/15	building_fungi	2.02	5.211	21.437	11.923	11.522	23.471	15.515	15.806	6.073
1	G10/15	building_fungi	2.05	5.211	21.087	11.860	11.530	23.275	15.513	15.779	6.012
1	G10/15	building_fungi	2.08	5.186	20.511	11.651	11.517	22.863	15.511	15.748	5.925
1	G10/15	building_fungi	2.13	5.113	19.952	11.424	11.501	22.373	15.507	15.731	5.816
1	G10/15	building_fungi	2.17	5.055	19.541	11.256	11.492	22.070	15.504	15.716	5.740
1	G10/15	building_fungi	2.20	4.990	19.123	11.104	11.480	21.780	15.498	15.707	5.674
1	G10/15	building_fungi	2.23	4.928	18.712	10.969	11.472	21.514	15.490	15.703	5.614
1	G10/15	building_fungi	2.27	4.868	18.253	10.819	11.466	21.258	15.483	15.696	5.558
1	G10/15	building_fungi	2.30	4.823	18.080	10.786	11.473	21.247	15.487	15.725	5.544
1	G10/15	building_fungi	2.33	4.804	18.162	10.890	11.506	21.395	15.491	15.776	5.558
1	G10/15	building_fungi	2.37	4.803	18.117	10.915	11.535	21.372	15.492	15.797	5.562
1	G10/15	building_fungi	2.42	4.788	17.973	10.861	11.552	21.197	15.489	15.836	5.559
1	G10/15	building_fungi	2.45	4.774	17.843	10.806	11.560	21.070	15.486	15.851	5.549
1	G10/15	building_fungi	2.48	4.765	17.728	10.768	11.572	20.972	15.487	15.865	5.531
1	G10/15	building_fungi	2.52	4.747	17.610	10.723	11.576	20.866	15.485	15.877	5.515
1	G10/15	building_fungi	2.55	4.732	17.500	10.682	11.578	20.768	15.481	15.886	5.500
1	G10/15	building_fungi	2.58	4.718	17.350	10.626	11.583	20.675	15.481	15.892	5.484
1	G10/15	building_fungi	2.62	4.710	17.245	10.588	11.583	20.588	15.478	15.895	5.468
1	G10/15	building_fungi	2.65	4.696	17.155	10.554	11.583	20.508	15.475	15.899	5.454
1	G10/15	building_fungi	2.70	4.677	17.080	10.528	11.586	20.424	15.472	15.899	5.446
1	G10/15	building_fungi	2.73	4.667	17.023	10.510	11.586	20.380	15.476	15.898	5.429
1	G10/15	building_fungi	2.77	4.658	16.987	10.494	11.584	20.339	15.471	15.901	5.423
1	G10/15	building_fungi	2.80	4.652	16.956	10.479	11.583	20.300	15.468	15.900	5.418
1	G10/15	building_fungi	2.83	4.646	16.938	10.468	11.585	20.270	15.459	15.897	5.412
1	G10/15	building_fungi	2.88	4.642	16.935	10.463	11.592	20.252	15.457	15.900	5.415
1	G10/15	building_fungi	2.92	4.641	16.955	10.465	11.587	20.249	15.454	15.905	5.413
1	G10/15	building_fungi	2.95	4.640	16.983	10.473	11.588	20.245	15.452	15.906	5.414
1	G10/15	building_fungi	2.98	4.640	17.015	10.470	11.590	20.247	15.455	15.902	5.414
1	G10/15	building_fungi	3.03	4.640	17.054	10.469	11.596	20.246	15.447	15.899	5.418
1	G10/15	building_fungi	3.07	4.639	17.083	10.470	11.592	20.243	15.446	15.903	5.415
1	G10/15	building_fungi	3.10	4.640	17.111	10.475	11.592	20.242	15.446	15.903	5.416
1	G10/15	building_fungi	3.13	4.641	17.138	10.470	11.595	20.238	15.452	15.896	5.418
1	G10/15	building_fungi	3.18	4.643	17.185	10.470	11.598	20.234	15.446	15.894	5.423
1	G10/15	building_fungi	3.22	4.644	17.230	10.476	11.598	20.247	15.446	15.892	5.425
1	G10/15	building_fungi	3.25	4.647	17.282	10.492	11.599	20.274	15.442	15.889	5.430
1	G10/15	building_fungi	3.28	4.651	17.339	10.506	11.598	20.299	15.447	15.885	5.433
1	G10/15	building_fungi	3.32	4.654	17.390	10.512	11.590	20.313	15.456	15.883	5.436
1	G10/15	building_fungi	3.35	4.656	17.436	10.515	11.591	20.318	15.456	15.879	5.437
1	G10/15	building_fungi	3.38	4.658	17.464	10.512	11.589	20.317	15.458	15.876	5.438
1	G10/15	building_fungi	3.42	4.660	17.485	10.511	11.588	20.311	15.456	15.871	5.435
1	G10/15	building_fungi	3.47	4.660	17.504	10.514	11.597	20.318	15.453	15.871	5.443
1	G10/15	building_fungi	3.50	4.661	17.523	10.518	11.596	20.324	15.454	15.872	5.445
1	G10/15	building_fungi	3.53	4.662	17.542	10.520	11.599	20.326	15.452	15.872	5.446
1	G10/15	building_fungi	3.57	4.664	17.562	10.527	11.603	20.338	15.457	15.874	5.449
1	G10/15	building_fungi	3.60	4.666	17.579	10.534	11.601	20.344	15.462	15.874	5.447
1	G10/15	building_fungi	3.63	4.667	17.597	10.538	11.605	20.356	15.458	15.877	5.450
1	G10/15	building_fungi	3.68	4.671	17.609	10.541	11.613	20.355	15.457	15.880	5.455
1	G10/15	building_fungi	3.72	4.673	17.617	10.545	11.619	20.364	15.460	15.884	5.458
1	G10/15	building_fungi	3.75	4.674	17.627	10.549	11.611	20.370	15.461	15.892	5.458
1	G10/15	building_fungi	3.78	4.676	17.644	10.557	11.619	20.390	15.464	15.893	5.462
1	G10/15	building_fungi	3.83	4.679	17.662	10.565	11.628	20.398	15.462	15.894	5.468
1	G10/15	building_fungi	3.87	4.680	17.674	10.564	11.632	20.412	15.464	15.898	5.471
1	G10/15	building_fungi	3.90	4.683	17.687	10.576	11.632	20.423	15.463	15.907	5.471
1	G10/15	building_fungi	3.93	4.686	17.705	10.582	11.630	20.436	15.469	15.907	15.925
1	G10/15	building_fungi	3.97	4.688	17.715	10.582	11.638	20.428	15.480	15.904	5.475
1	G10/15	building_fungi	4.00	4.689	17.715	10.578	11.637	20.428	15.473	15.907	5.474
1	G10/15	building_fungi	4.05	4.690	17.717	10.576	11.640	20.411	15.475	15.906	5.475
1	G10/15	building_fungi	4.08	4.688	17.715	10.568	11.633	20.405	15.485	15.906	5.473
1	G10/15	building_fungi	4.12	4.688	17.724	10.568	11.632	20.399	15.485	15.902	5.471
1	G10/15	building_fungi	4.15	4.687	17.728	10.564	11.631	20.396	15.489	15.899	5.470
1	G10/15	building_fungi	4.18	4.686	17.732	10.561	11.628	20.388	15.488	15.892	5.466
1	G10/15	building_fungi	4.23	4.683	17.727	10.561	11.630	20.388	15.487	15.891	5.470
1	G10/15	building_fungi	4.27	4.682	17.732	10.561	11.625	20.388	15.488	15.890	5.459
1	G10/15	building_fungi	4.30	4.681	17.742	10.567	11.622	20.391	15.490	15.888	5.464
1	G10/15	building_fungi	4.33	4.682	17.752	10.571	11.622	20.402	15.496	15.876	5.464
1	G10/15	building_fungi	4.38	4.683	17.765	10.574	11.627	20.407	15.494	15.873	5.467
1	G10/15	building_fungi	4.42	4.684	17.775	10.577	11.621	20.415	15.495	15.877	5.467
1	G10/15	building_fungi	4.45	4.685	17.791	10.583	11.623	20.422	15.498	15.880	5.469
1	G10/15	building_fungi	4.48	4.687	17.809	10.589	11.625	20.433	15.503	15.878	5.471
1	G10/15	building_fungi	4.53	4.688	17.834	10.596	11.635	20.447	15.504	15.882	5.478
1	G10/15	building_fungi	4.57	4.690	17.857	10.601	11.638	20.456	15.507	15.884	5.482
1	G10/15	building_fungi	4.60	4.693	17.881	10.607	11.642	20.466	15.509	15.889	5.485
1	G10/15	building_fungi	4.63	4.695	17.898	10.613	11.646	20.479	15.513	15.895	5.489
1	G10/15	building_fungi	4.67	4.697	17.924	10.622	11.645	20.486	15.517	15.892	5.485
1	G10/15	building_fungi	4.70	4.698	17.948	10.623	11.646	20.498	15.515	15.898	5.488
1	G10/15	building_fungi	4.73	4.700	17.962	10.624	11.647	20.504	15.517	15.900	5.484
1	G10/15	building_fungi	4.78	4.701	17.969	10.625	11.647	20.490	15.518	15.896	5.488
1	G10/15	building_fungi	4.82	4.701	17.975	10.619	11.648	20.496	15.504	15.883	5.485
1	G10/15	building_fungi	4.85	4.704	17.981	10.621	11.647	20.498	15.524	15.902	5.488
1	G10/15	building_fungi	4.88	4.706	18.006	10.630	11.650	20.513	15.528	15.903	5.488
1	G10/15	building_fungi	4.92	4.709	18.039	10.650	11.653	20.548	15.533	15.908	5.496
1	G10/15	building_fungi	4.97	4.710	18.073	10.681	11.659	20.612	15.538	15.917	5.506
1	G10/15	building_fungi	5.00	4.714	18.092	10.708	11.663	20.671	15.547	15.911	5.514
1	G10/15	building_fungi	5.03	4.724	18.125	10.738	11.666	20.734	15.555	15.916	5.519
1	G10/15	building_fungi	5.07	4.731	18.149	10.764	11.670	20.792	15.560	15.919	5.532
1	G10/15	building_fungi	5.10	4.741	18.171	10.770	11.663	20.845	15.565	15.919	5.542
1	G10/15	building_fungi	5.15	4.752	18.183	10.809	11.683	20.913	15.567	15.921	5.554
1	G10/15	building_fungi	5.18	4.758	18.194	10.828	11.689	20.954	15.572	15.923	5.559
1	G10/15	building_fungi	5.22	4.765	18.203	10.846	11.693	20.994	15.578	15.927	5.567
1	G10/15	building_fungi	5.25	4.770	18.211	10.860	11.692	21.023	15.582	15.933	5.570
1	G10/15	building_fungi	5.28	4.775	18.230	10.877	11.702	21.060	15.593	15.940	5.576
1	G10/15	building_fungi	5.33	4.783	18.246	10.889	11.716	21.079	15.595	15.944	5.584
1	G10/15	building_fungi	5.37	4.786	18.254	10.900	11.724	21.101	15.601	15.955	5.588
1	G10/15	building_fungi	5.40	4.790	18.275	10.911	11.737	21.123	15.609	15.965	5.593
1	G10/15	building_fungi	5.43	4.795	18.288	10.926	11.747	21.143	15.621	15.980	5.593
1	G10/15	building_fungi	5.47	4.798	18.303	10.933	11.758	21.162	15.617	15.989	5.596
1	G10/15	building_fungi	5.50	4.805	18.305	10.937	11.769	21.174	15.623	16.000	5.598
1	G10/15	building_fungi	5.53	4.806	18.309	10.938	11.779	21.172	15.629	16.011	5.599
1	G10/15	building_fungi	5.58	4.804	18.306	10.943	11.791	21.153	15.634	16.028	5.596
1	G10/15	building_fungi	5.62	4.803	18.301	10.939	11.799	21.141	15.636	16.039	5.597
1	G10/15	building_fungi	5.65	4.802	18.300	10.937	11.809	21.137	15.640	16.048	5.597
1	G10/15	building_fungi	5.68	4.803	18.296	10.934	11.816	21.131	15.645	16.059	5.594
1	G10/15	building_fungi	5.72	4.801	18.293	10.921	11.822	21.124	15.652	16.066	5.594
1	G10/15	building_fungi	5.75	4.805	18.291	10.917	11.827	21.109	15.654	16.069	5.591
1	G10/15	building_fungi	5.78	4.802	18.289	10.911	11.832	21.097	15.657	16.074	5.587
1	G10/15	building_fungi	5.83	4.795	18.290	10.905	11.841	21.054	15.662	16.079	5.590
1	G10/15	building_fungi	5.87	4.793	18.297	10.899	11.843	21.057	15.674	16.081	5.580
1	G10/15	building_fungi	5.90	4.789	18.307	10.895	11.840	21.046	15.671	16.084	5.577
1	G10/15	building_fungi	5.93	4.792	18.315	10.892	11.848	21.043	15.673	16.085	5.573
1	G10/15	building_fungi	5.97	4.790	18.321	10.888	11.848	21.034	15.674	16.087	5.572
1	G10/15	building_fungi	6.02	4.784	18.330	10.893	11.850	21.018	15.680	16.096	5.571
1	G10/15	building_fungi	6.05	4.783	18.338	10.884	11.852	21.014	15.687	16.092	5.569
1	G10/15	building_fungi	6.08	4.782	18.359	10.884	11.855	21.006	15.695	16.093	5.568
1	G10/15	building_fungi	6.12	4.782	18.371	10.881	11.855	21.007	15.699	16.095	5.567
1	G10/15	building_fungi	6.17	4.779	18.376	10.882	11.863	21.011	15.695	16.096	5.570
1	G10/15	building_fungi	6.20	4.779	18.392	10.888	11.861	21.020	15.701	16.103	5.566
1	G10/15	building_fungi	6.23	4.779	18.409	10.900	11.863	21.034	15.704	16.106	5.565
1	G10/15	building_fungi	6.27	4.780	18.422	10.904	11.865	21.045	15.706	16.107	5.568
1	G10/15	building_fungi	6.30	4.781	18.440	10.909	11.867	21.051	15.711	16.105	5.567
1	G10/15	building_fungi	6.33	4.781	18.461	10.908	11.867	21.067	15.714	16.099	5.564
1	G10/15	building_fungi	6.38	4.782	18.474	10.906	11.869	21.058	15.718	16.100	5.573
1	G10/15	building_fungi	6.42	4.783	18.488	10.894	11.867	21.062	15.721	16.101	5.575
1	G10/15	building_fungi	6.45	4.784	18.504	10.913	11.872	21.066	15.724	16.107	5.571
1	G10/15	building_fungi	6.48	4.784	18.523	10.914	11.866	21.074	15.730	16.106	5.572
1	G10/15	building_fungi	6.52	4.790	18.538	10.916	11.877	21.078	15.734	16.107	5.572
1	G10/15	building_fungi	6.57	4.785	18.555	10.919	11.883	21.075	15.724	16.106	5.574
1	G10/15	building_fungi	6.60	4.783	18.569	10.919	11.887	21.076	15.737	16.108	5.575
1	G10/15	building_fungi	6.63	4.785	18.591	10.928	11.890	21.086	15.752	16.114	5.574
1	G10/15	building_fungi	6.67	4.787	18.622	10.932	11.894	21.084	15.752	16.120	5.575
1	G10/15	building_fungi	6.70	4.782	18.646	10.937	11.901	21.098	15.745	16.128	5.577
1	G10/15	building_fungi	6.73	4.794	18.646	10.942	11.911	21.103	15.755	16.136	5.582
1	G10/15	building_fungi	6.78	4.788	18.698	10.954	11.919	21.106	15.758	16.153	5.588
1	G10/15	building_fungi	6.82	4.795	18.730	10.956	11.927	21.115	15.765	16.156	5.590
1	G10/15	building_fungi	6.85	4.797	18.758	10.962	11.934	21.130	15.764	16.165	5.595
1	G10/15	building_fungi	6.88	4.805	18.791	10.966	11.939	21.144	15.766	16.179	5.598
1	G10/15	building_fungi	6.93	4.805	18.820	10.987	11.957	21.157	15.769	16.188	5.606
1	G10/15	building_fungi	6.97	4.809	18.845	10.994	11.964	21.167	15.774	16.210	5.609
1	G10/15	building_fungi	7.00	4.807	18.862	10.997	11.974	21.173	15.781	16.205	5.612
1	G10/15	building_fungi	7.03	4.815	18.907	11.003	11.982	21.187	15.778	16.229	5.618
1	G10/15	building_fungi	7.08	4.821	18.937	11.015	11.992	21.192	15.783	16.247	5.624
1	G10/15	building_fungi	7.12	4.824	18.959	11.022	12.001	21.200	15.785	16.259	5.630
1	G10/15	building_fungi	7.15	4.827	18.987	11.029	12.008	21.213	15.790	16.263	5.631
1	G85/14	thermoresistant_f	0.03	4.915	20.684	10.656	11.503	19.957	15.345	16.115	5.798
1	G85/14	thermoresistant_f	0.07	4.912	20.670	10.655	11.484	19.959	15.328	16.087	5.794
1	G85/14	thermoresistant_f	0.10	4.905	20.729	10.644	11.444	19.946	15.319	16.034	5.784
1	G85/14	thermoresistant_f	0.13	4.898	20.857	10.615	11.390	19.888	15.323	15.954	5.762
1	G85/14	thermoresistant_f	0.17	4.882	20.982	10.573	11.318	19.821	15.315	15.879	5.727
1	G85/14	thermoresistant_f	0.20	4.859	21.168	10.519	11.233	19.742	15.314	15.755	5.681
1	G85/14	thermoresistant_f	0.23	4.830	21.324	10.475	11.149	19.673	15.314	15.620	5.646
1	G85/14	thermoresistant_f	0.25	4.803	21.469	10.421	11.086	19.602	15.313	15.496	5.594
1	G85/14	thermoresistant_f	0.28	4.774	21.601	10.366	11.005	19.539	15.316	15.367	5.544
1	G85/14	thermoresistant_f	0.33	4.739	21.696	10.306	10.901	19.464	15.319	15.233	5.496
1	G85/14	thermoresistant_f	0.35	4.707	21.752	10.256	10.851	19.407	15.324	15.123	5.447
1	G85/14	thermoresistant_f	0.38	4.675	21.795	10.203	10.783	19.350	15.326	15.012	5.402
1	G85/14	thermoresistant_f	0.42	4.645	21.833	10.170	10.723	19.316	15.328	14.913	5.364
1	G85/14	thermoresistant_f	0.47	4.617	21.877	10.141	10.659	19.295	15.335	14.828	5.328
1	G85/14	thermoresistant_f	0.50	4.595	21.930	10.126	10.621	19.294	15.338	14.760	5.308
1	G85/14	thermoresistant_f	0.53	4.579	21.998	10.123	10.598	19.309	15.344	14.711	5.295
1	G85/14	thermoresistant_f	0.57	4.566	22.070	10.125	10.581	19.327	15.349	14.674	5.289
1	G85/14	thermoresistant_f	0.60	4.556	22.148	10.134	10.573	19.355	15.359	14.646	5.287
1	G85/14	thermoresistant_f	0.63	4.552	22.209	10.142	10.567	19.378	15.366	14.630	5.286
1	G85/14	thermoresistant_f	0.67	4.547	22.253	10.150	10.562	19.400	15.368	14.617	5.287
1	G85/14	thermoresistant_f	0.70	4.544	22.283	10.159	10.559	19.430	15.374	14.605	5.287
1	G85/14	thermoresistant_f	0.73	4.543	22.295	10.172	10.559	19.467	15.382	14.598	5.290
1	G85/14	thermoresistant_f	0.77	4.542	22.291	10.184	10.558	19.506	15.387	14.592	5.293
1	G85/14	thermoresistant_f	0.80	4.541	22.279	10.199	10.559	19.549	15.392	14.591	5.297
1	G85/14	thermoresistant_f	0.83	4.544	22.255	10.216	10.564	19.602	15.399	14.590	5.301
1	G85/14	thermoresistant_f	0.88	4.548	22.216	10.238	10.570	19.683	15.405	14.589	5.308
1	G85/14	thermoresistant_f	0.92	4.552	22.161	10.259	10.571	19.755	15.409	14.588	5.314
1	G85/14	thermoresistant_f	0.95	4.557	22.104	10.291	10.578	19.840	15.417	14.593	5.324
1	G85/14	thermoresistant_f	0.98	4.564	22.032	10.326	10.589	19.943	15.427	14.601	5.335
1	G85/14	thermoresistant_f	1.02	4.575	21.941	10.372	10.601	20.064	15.435	14.609	5.348
1	G85/14	thermoresistant_f	1.05	4.585	21.843	10.414	10.613	20.186	15.443	14.619	5.361
1	G85/14	thermoresistant_f	1.08	4.596	21.737	10.460	10.625	20.314	15.452	14.628	5.376
1	G85/14	thermoresistant_f	1.12	4.608	21.610	10.507	10.637	20.448	15.458	14.637	5.389
1	G85/14	thermoresistant_f	1.15	4.620	21.442	10.565	10.647	20.593	15.468	14.645	5.402
1	G85/14	thermoresistant_f	1.18	4.632	21.271	10.617	10.658	20.743	15.479	14.651	5.415
1	G85/14	thermoresistant_f	1.22	4.646	21.100	10.677	10.671	20.912	15.491	14.663	5.431
1	G85/14	thermoresistant_f	1.25	4.662	20.933	10.744	10.687	21.102	15.506	14.675	5.448
1	G85/14	thermoresistant_f	1.28	4.678	20.777	10.819	10.706	21.317	15.515	14.691	5.469
1	G85/14	thermoresistant_f	1.32	4.703	20.587	10.917	10.733	21.574	15.527	14.720	5.495
1	G85/14	thermoresistant_f	1.35	4.726	20.458	11.014	10.761	21.821	15.534	14.750	5.524
1	G85/14	thermoresistant_f	1.38	4.751	20.343	11.118	10.795	22.082	15.549	14.790	5.557
1	G85/14	thermoresistant_f	1.42	4.780	20.240	11.224	10.842	22.337	15.561	14.836	5.592
1	G85/14	thermoresistant_f	1.47	4.821	20.134	11.346	10.907	22.684	15.582	14.904	5.647
1	G85/14	thermoresistant_f	1.50	4.854	20.036	11.453	10.957	22.917	15.593	14.960	5.683
1	G85/14	thermoresistant_f	1.53	4.886	19.946	11.551	11.006	23.140	15.613	15.018	5.718
1	G85/14	thermoresistant_f	1.57	4.917	19.865	11.646	11.057	23.370	15.629	15.077	5.753
1	G85/14	thermoresistant_f	1.60	4.951	19.808	11.775	11.113	23.628	15.649	15.159	5.790
1	G85/14	thermoresistant_f	1.63	4.984	19.775	11.887	11.174	23.876	15.664	15.229	5.828
1	G85/14	thermoresistant_f	1.67	5.018	19.769	11.997	11.239	24.113	15.679	15.307	5.868
1	G85/14	thermoresistant_f	1.70	5.054	19.785	12.107	11.309	24.347	15.697	15.390	5.909
1	G85/14	thermoresistant_f	1.75	5.101	19.814	12.223	11.393	24.634	15.718	15.491	5.957
1	G85/14	thermoresistant_f	1.78	5.137	19.854	12.327	11.469	24.844	15.734	15.580	5.998
1	G85/14	thermoresistant_f	1.82	5.173	19.903	12.434	11.544	25.059	15.749	15.674	6.039
1	G85/14	thermoresistant_f	1.85	5.209	19.951	12.539	11.623	25.262	15.767	15.772	6.081
1	G85/14	thermoresistant_f	1.88	5.248	20.013	12.677	11.731	25.464	15.790	15.908	6.135
1	G85/14	thermoresistant_f	1.92	5.287	20.083	12.769	11.813	25.614	15.806	16.012	6.176
1	G85/14	thermoresistant_f	1.95	5.322	20.134	12.857	11.898	25.774	15.827	16.134	6.229
1	G85/14	thermoresistant_f	1.98	5.365	20.195	12.946	11.984	25.907	15.853	16.224	6.260
1	G85/14	thermoresistant_f	2.03	5.408	20.195	20.196	12.073	25.940	15.866	16.327	6.296
1	G85/14	thermoresistant_f	2.07	5.423	20.099	12.948	12.151	25.585	15.870	16.412	6.268
1	G85/14	thermoresistant_f	2.10	5.393	19.601	12.650	12.204	24.897	15.876	16.483	6.196
1	G85/14	thermoresistant_f	2.13	5.333	19.071	12.358	12.254	24.227	15.880	16.553	6.110
1	G85/14	thermoresistant_f	2.17	5.261	18.403	12.040	12.301	23.634	15.885	16.635	6.021
1	G85/14	thermoresistant_f	2.20	5.198	18.005	11.883	12.351	23.247	15.887	16.695	5.958
1	G85/14	thermoresistant_f	2.23	5.144	17.708	11.783	12.393	22.987	15.890	16.755	5.914
1	G85/14	thermoresistant_f	2.27	5.102	17.512	11.729	12.434	22.833	15.892	16.809	5.884
1	G85/14	thermoresistant_f	2.32	5.059	17.386	11.710	12.486	22.738	15.896	16.874	5.867
1	G85/14	thermoresistant_f	2.35	5.044	17.328	11.701	12.523	22.713	15.904	16.926	5.864
1	G85/14	thermoresistant_f	2.38	5.034	17.282	11.699	12.555	22.695	15.907	16.966	5.863
1	G85/14	thermoresistant_f	2.42	5.028	17.198	11.684	12.586	22.666	15.904	17.008	5.863
1	G85/14	thermoresistant_f	2.47	5.023	17.117	11.665	12.617	22.586	15.907	17.045	5.864
1	G85/14	thermoresistant_f	2.50	5.016	17.022	11.626	12.644	22.509	15.916	17.085	5.852
1	G85/14	thermoresistant_f	2.53	5.010	16.937	11.595	12.662	22.434	15.915	17.110	5.846
1	G85/14	thermoresistant_f	2.57	5.003	16.852	11.564	12.680	22.360	15.919	17.132	5.837
1	G85/14	thermoresistant_f	2.60	4.996	16.771	11.534	12.694	22.289	15.920	17.150	5.827
1	G85/14	thermoresistant_f	2.65	4.983	16.652	11.498	12.713	22.187	15.914	17.168	5.819
1	G85/14	thermoresistant_f	2.68	4.974	16.578	11.464	12.723	22.107	15.913	17.180	5.807
1	G85/14	thermoresistant_f	2.72	4.964	16.508	11.427	12.730	22.022	15.915	17.192	5.796
1	G85/14	thermoresistant_f	2.75	4.954	16.445	11.390	12.731	21.928	15.914	17.205	5.774
1	G85/14	thermoresistant_f	2.78	4.941	16.377	11.341	12.734	21.840	15.910	17.205	5.761
1	G85/14	thermoresistant_f	2.82	4.935	16.338	11.310	12.734	21.769	15.907	17.209	5.750
1	G85/14	thermoresistant_f	2.85	4.926	16.303	11.283	12.731	21.703	15.906	17.210	5.739
1	G85/14	thermoresistant_f	2.90	4.911	16.265	11.263	12.736	21.633	15.904	17.212	5.735
1	G85/14	thermoresistant_f	2.93	4.903	16.223	11.243	12.730	21.599	15.909	17.214	5.724
1	G85/14	thermoresistant_f	2.97	4.897	16.199	11.236	12.725	21.586	15.906	17.212	5.721
1	G85/14	thermoresistant_f	3.00	4.894	16.185	11.240	12.723	21.593	15.905	17.212	5.721
1	G85/14	thermoresistant_f	3.03	4.893	16.187	11.255	12.721	21.632	15.900	17.210	5.725
1	G85/14	thermoresistant_f	3.08	4.896	16.215	11.282	12.719	21.685	15.900	17.215	5.733
1	G85/14	thermoresistant_f	3.12	4.901	16.251	11.301	12.716	21.729	15.904	17.200	5.740
1	G85/14	thermoresistant_f	3.15	4.907	16.293	11.317	12.713	21.768	15.907	17.198	5.747
1	G85/14	thermoresistant_f	3.18	4.913	16.330	11.328	12.708	21.801	15.899	17.189	5.751
1	G85/14	thermoresistant_f	3.23	4.920	16.359	11.341	12.698	21.818	15.901	17.188	5.756
1	G85/14	thermoresistant_f	3.27	4.922	16.375	11.342	12.693	21.826	15.902	17.182	5.758
1	G85/14	thermoresistant_f	3.30	4.923	16.384	11.340	12.686	21.822	15.899	17.172	5.755
1	G85/14	thermoresistant_f	3.33	4.922	16.386	11.323	12.681	21.807	15.903	17.157	5.752
1	G85/14	thermoresistant_f	3.38	4.919	16.392	11.311	12.683	21.775	15.900	17.152	5.753
1	G85/14	thermoresistant_f	3.42	4.917	16.398	11.302	12.682	21.748	15.902	17.152	5.751
1	G85/14	thermoresistant_f	3.45	4.916	16.403	11.292	12.682	21.720	15.905	17.152	5.749
1	G85/14	thermoresistant_f	3.48	4.915	16.405	11.284	12.681	21.704	15.905	17.151	5.747
1	G85/14	thermoresistant_f	3.52	4.913	16.414	11.288	12.676	21.706	15.910	17.149	5.742
1	G85/14	thermoresistant_f	3.55	4.914	16.430	11.299	12.678	21.734	15.902	17.153	5.746
1	G85/14	thermoresistant_f	3.58	4.921	16.452	11.319	12.680	21.779	15.904	17.157	5.754
1	G85/14	thermoresistant_f	3.62	4.921	16.490	11.350	12.686	21.849	15.905	17.161	5.763
1	G85/14	thermoresistant_f	3.65	4.933	16.544	11.386	12.687	21.925	15.907	17.167	5.777
1	G85/14	thermoresistant_f	3.70	4.944	16.626	11.439	12.691	22.046	15.907	17.180	5.799
1	G85/14	thermoresistant_f	3.73	4.957	16.715	11.484	12.696	22.146	15.913	17.185	5.817
1	G85/14	thermoresistant_f	3.77	4.971	16.806	11.527	12.699	22.244	15.917	17.187	5.833
1	G85/14	thermoresistant_f	3.80	4.985	16.897	11.571	12.702	22.336	15.925	17.187	5.850
1	G85/14	thermoresistant_f	3.85	5.002	17.011	11.605	12.710	22.432	15.929	17.187	5.866
1	G85/14	thermoresistant_f	3.88	5.013	17.078	11.625	12.712	22.477	15.933	17.186	5.875
1	G85/14	thermoresistant_f	3.92	5.021	17.126	11.637	12.709	22.501	15.936	17.189	5.875
1	G85/14	thermoresistant_f	3.95	5.025	17.160	11.643	12.709	22.504	15.940	17.190	5.875
1	G85/14	thermoresistant_f	3.98	5.029	17.181	11.629	12.708	22.498	15.945	17.177	5.873
1	G85/14	thermoresistant_f	4.02	5.033	17.191	11.619	12.706	22.472	15.949	17.172	5.866
1	G85/14	thermoresistant_f	4.07	5.025	17.188	11.602	12.709	22.412	15.952	17.167	5.861
1	G85/14	thermoresistant_f	4.10	5.020	17.181	11.581	12.708	22.365	15.955	17.154	5.854
1	G85/14	thermoresistant_f	4.13	5.013	17.167	11.551	12.699	22.310	15.965	17.162	5.837
1	G85/14	thermoresistant_f	4.17	5.003	17.158	11.532	12.700	22.266	15.967	17.159	5.829
1	G85/14	thermoresistant_f	4.20	5.000	17.137	11.513	12.701	22.220	15.970	17.161	5.823
1	G85/14	thermoresistant_f	4.23	4.993	17.097	11.490	12.701	22.173	15.968	17.159	5.814
1	G85/14	thermoresistant_f	4.28	4.981	17.079	11.476	12.703	22.112	15.970	17.167	5.801
1	G85/14	thermoresistant_f	4.32	4.974	17.071	11.457	12.702	22.085	15.976	17.158	5.797
1	G85/14	thermoresistant_f	4.35	4.968	17.070	11.444	12.700	22.059	15.972	17.156	5.790
1	G85/14	thermoresistant_f	4.40	4.961	17.058	11.429	12.696	22.000	15.973	17.155	5.786
1	G85/14	thermoresistant_f	4.43	4.954	17.038	11.402	12.692	21.953	15.982	17.151	5.775
1	G85/14	thermoresistant_f	4.47	4.948	17.028	11.390	12.688	21.925	15.982	17.147	5.767
1	G85/14	thermoresistant_f	4.50	4.943	17.010	11.384	12.682	21.913	15.985	17.141	5.764
1	G85/14	thermoresistant_f	4.53	4.938	16.995	11.388	12.676	21.928	15.987	17.135	5.764
1	G85/14	thermoresistant_f	4.58	4.936	16.967	11.398	12.676	21.974	15.982	17.122	5.765
1	G85/14	thermoresistant_f	4.62	4.934	16.952	11.410	12.668	22.010	15.985	17.115	5.768
1	G85/14	thermoresistant_f	4.65	4.937	16.955	11.425	12.656	22.052	15.987	17.108	5.766
1	G85/14	thermoresistant_f	4.68	4.940	16.976	11.460	12.648	22.122	15.993	17.092	5.774
1	G85/14	thermoresistant_f	4.73	4.950	17.043	11.500	12.647	22.241	15.994	17.079	5.788
1	G85/14	thermoresistant_f	4.77	4.958	17.103	11.535	12.627	22.343	16.001	17.070	5.798
1	G85/14	thermoresistant_f	4.80	4.966	17.103	11.572	12.615	22.430	16.007	17.050	5.805
1	G85/14	thermoresistant_f	4.83	4.974	17.221	11.596	12.599	22.485	16.012	17.030	5.808
1	G85/14	thermoresistant_f	4.87	4.978	17.264	11.589	12.585	22.507	16.021	16.994	5.804
1	G85/14	thermoresistant_f	4.90	4.979	17.275	11.568	12.574	22.473	16.026	16.974	5.796
1	G85/14	thermoresistant_f	4.93	4.978	17.268	11.537	12.567	22.407	16.030	16.958	5.782
1	G85/14	thermoresistant_f	4.98	4.962	17.251	11.498	12.566	22.289	16.031	16.946	5.770
1	G85/14	thermoresistant_f	5.02	4.950	17.233	11.455	12.564	22.200	16.044	16.941	5.748
1	G85/14	thermoresistant_f	5.05	4.940	17.229	11.430	12.567	22.136	16.048	16.942	5.737
1	G85/14	thermoresistant_f	5.08	4.931	17.219	11.411	12.569	22.085	16.049	16.944	5.728
1	G85/14	thermoresistant_f	5.12	4.922	17.211	11.397	12.571	22.047	16.051	16.945	5.721
1	G85/14	thermoresistant_f	5.15	4.914	17.188	11.381	12.573	22.011	16.046	16.946	5.715
1	G85/14	thermoresistant_f	5.20	4.905	17.183	11.369	12.571	21.952	16.048	16.955	5.707
[truncated: 48,666 more rows]
